# Supplementary material for: Temperature effects on synaptic transmission and neuronal function in the visual thalamus
Source: PLoS One. 2020 Apr 30;15(4):e0232451. doi: 10.1371/journal.pone.0232451 (PMC7192487; doi:10.1371/journal.pone.0232451)
Supplement: S1 Data — (XLSX) [file pone.0232451.s002.xlsx]

## Sheet: Paired pulse ratio
Paired pulse experiments
19710cell1													Group data
RT	23.1					Warmed	33.8								interval								mean	sem	ttest
	EPSC1	EPSC2	PPR				EPSC1	EPSC2	PPR					Room temp	100	0.488696	0.483057	0.44274	0.565623	0.649175	0.547723		0.529502	0.0301708	0.000692295
100	-2085.36	-1019.11	0.488696			100	-3480.7	-971.578	0.279133						200	0.644061	0.594011	0.451823	0.631983	0.621424	0.574055		0.586226	0.0288388	0.00543528
200	-1958.76	-1261.56	0.644061			200	-3160.9	-1199.93	0.379615						500	0.624781	0.510267	0.481012	0.591722	0.593625	0.727052		0.588077	0.0356944	0.433419
500	-1865.89	-1165.77	0.624781			500	-3235.7	-1133.97	0.350456						1000	0.660834	0.591511	0.588072	0.568111	0.581696	0.676488		0.611119	0.0185973	0.347595
1000	-1899.21	-1255.06	0.660834			1000	-2882.58	-1813.04	0.628963
19710cell2														Warmed	100	0.279133	0.392339	0.260821	0.293741	0.418911	0.389726		0.339112	0.0280168
RT	23.5														200	0.379615	0.406157	0.275012	0.260309	0.542977	0.451002		0.385845	0.0437533
	EPSC1	EPSC2	PPR			warmed	31.8								500	0.350456	0.497183	0.45004	0.561913	0.792499	0.534376		0.531078	0.0604547
100	-2582.97	-1247.72	0.483057			100	-4357.02	-1709.43	0.392339						1000	0.628963	0.74038	0.61222	0.717596	0.702159	0.550318		0.658606	0.0299
200	-2335.25	-1387.16	0.594011			200	-3882.57	-1576.93	0.406157
500	-2563.38	-1308.01	0.510267			500	-4458.96	-2216.92	0.497183
1000	-2350.48	-1390.33	0.591511			1000	-3845.16	-2846.88	0.74038
19710cell5
RT	23.7
	EPSC1	EPSC2	PPR			warmed	32.8
100	-4262.99	-1887.39	0.44274			100	-4526.56	-1180.62	0.260821
200	-4422.31	-1998.1	0.451823			200	-4589.52	-1262.17	0.275012
500	-4264.16	-2051.11	0.481012			500	-4446.96	-2001.31	0.45004
1000	-4031.83	-2371	0.588072			1000	-3898.73	-2386.88	0.61222
19710cell6
RT	23.5
	EPSC1	EPSC2	PPR			warmed	31.4
100	-2861.98	-1618.8	0.565623			100	-3243.99	-952.894	0.293741
200	-2544.62	-1608.16	0.631983			200	-4040	-1051.65	0.260309
500	-2955.43	-1748.8	0.591722			500	-3446.49	-1936.63	0.561913
1000	-3178.34	-1805.65	0.568111			1000	-3814.71	-2737.42	0.717596
19710cell8
RT	23.8
	EPSC1	EPSC2	PPR			warmed	32.7
100	-1739.19	-1129.04	0.649175			100	-1671	-700	0.418911
200	-1903.78	-1183.05	0.621424			200	-1490.2	-809.146	0.542977
500	-1668.86	-990.677	0.593625			500	-1567.09	-1241.92	0.792499
1000	-2717	-1580.47	0.581696			1000	-2122.77	-1490.52	0.702159
19723cell2
RT	23.8						32.6
	EPSC1	EPSC2	PPR			warmed
100	-2238.01	-1225.81	0.547723			100	-3995.08	-1556.99	0.389726
200	-2353.05	-1350.78	0.574055			200	-3929.93	-1772.41	0.451002
500	-2861.26	-2080.28	0.727052			500	-4204.82	-2246.96	0.534376
1000	-3053.6	-2065.73	0.676488			1000	-3737.2	-2056.65	0.550318
EPSC amplitude and Q10
	EPSC amplitude		Ratio	T1	T2	T2-T1	Q10 of EPSC amplitude
19710cell1	-1952.31	-3189.97	1.63395	23.1	33.8	10.7	1.5823
19710cell2	-2458.02	-4135.93	1.68263	23.5	31.8	8.3	1.87186
19710cell5	-4245.32	-4365.44	1.02829	23.7	32.8	9.1	1.03114
19710cell6	-2885.09	-3636.3	1.26038	23.5	31.4	7.9	1.34034
19710cell8	-2007.21	-1712.77	0.853308	23.8	32.7	8.9	0.836741
19723cell2	-2626.48	-3966.76	1.5103	23.8	32.6	8.8	1.59764
19710cell3	-3932.28	-4896.26	1.24514	23.5	31.6	8.1	1.31086
19723cell3	-2812.27	-2670.81	0.949699	24	32.4	8.4	0.940409
Mean	-2864.87	-3571.78	1.27046			Q10	1.31391
sem	293.954	360.457	0.111469			SEM	0.127595
ttest		0.0294264

## Sheet: 10 Hz trains
10 Hz train data
19710cell1	23.1degC	33.8degC		cumulative				19710cell2								19710cell3									19710cell5								19710cell8								19723cell2	RT	warm						19723cell3
	-2599.48	-3649.65	0	2599.48	3649.65				-1762.19	-4586.16	0	1762.19	4586.16				-3932.28	-4896.26	0	3932.28	4896.26					-4054.08	-5054.9	0	4054.08	5054.9				-2449.1	-1762.12	0	2449.1	1762.12				-2443.24	-3518.75	0	2443.24	3518.75
	-1001.02	-1233.93	1	3600.5	4883.59				-924.446	-1686.84	1	2686.63	6272.99				-1962.59	-3050.1	1	5894.87	7946.35					-1611.59	-1323.52	1	5665.66	6378.42				-1421.02	-867.65	1	3870.12	2629.77				-1467.75	-1287.51	1	3910.99	4806.27
	-722.213	-783.392	2	4322.72	5666.98				-695.808	-1281.26	2	3382.44	7554.25				-1478.58	-2766.13	2	7373.44	10712.5					-1085.77	-1067.17	2	6751.43	7445.59				-1037.11	-668.828	2	4907.23	3298.6				-1044.57	-1071.85	2	4955.56	5878.12
	-613.571	-756.282	3	4936.29	6423.26				-641.365	-1258.83	3	4023.8	8813.08				-1470.64	-2646.65	3	8844.08	13359.1					-794.935	-890.932	3	7546.37	8336.53				-852.781	-748.632	3	5760.01	4047.23				-830.337	-982.946	3	5785.89	6861.07
	-564.377	-713.609	4	5500.66	7136.87				-598.274	-1191.69	4	4622.08	10004.8				-1430.97	-2679	4	10275.1	16038.1					-782.728	-1089.6	4	8329.09	9426.13				-735.594	-721.318	4	6495.61	4768.55				-847.02	-985.388	4	6632.92	7846.45
	-503.219	-702.724	5	6003.88	7839.59				-565.193	-1174.9	5	5187.27	11179.7				-1519.93	-2682.51	5	11795	18720.6					-776.472	-885.897	5	9105.57	10312				-664.793	-615.117	5	7160.4	5383.67				-846.613	-785.803	5	7479.53	8632.26
	-422.336	-719.865	6	6426.22	8559.46				-599.006	-1271.03	6	5786.28	12450.7				-1476.44	-2623.76	6	13271.4	21344.4					-775.251	-794.802	6	9880.82	11106.8				-656.655	-394.628	6	7817.05	5778.29				-674.901	-860.469	6	8154.43	9492.73
	-374.484	-698.808	7	6800.7	9258.27				-563.85	-1292.4	7	6350.13	13743.1				-1429.14	-2635.51	7	14700.6	23979.9					-676.679	-1012.7	7	10557.5	12119.5				-755.736	-735.967	7	8572.79	6514.26				-744.074	-713.985	7	8898.5	10206.7
	-392.551	-660.152	8	7193.25	9918.42				-623.909	-1225.56	8	6974.04	14968.7				-1473.54	-2574.17	8	16174.1	26554.1					-626.325	-874.91	8	11183.8	12994.4				-651.772	-563.237	8	9224.56	7077.5				-784.154	-823.441	8	9682.66	11030.2
	-343.099	-731.36	9	7536.35	10649.8				-584.114	-1143.77	9	7558.15	16112.4				-1398.77	-2405.72	9	17572.9	28959.8					-680.494	-950.594	9	11864.3	13945				-705.483	-682.866	9	9930.04	7760.36				-819.555	-1001.26	9	10502.2	12031.4
	-340.292	-640.875	10	7876.65	11290.7				-588.02	-1028.11	10	8146.17	17140.5				-1396.48	-2524.74	10	18969.4	31484.6					-696.363	-930.452	10	12560.7	14875.5				-613.931	-641.21	10	10544	8401.57				-681.005	-933.508	10	11183.2	12964.9
	-331.014	-628.414	11	8207.66	11919.1				-542.488	-1188.18	11	8688.66	18328.7				-1369.32	-2424.94	11	20338.7	33909.5					-681.562	-763.674	11	13242.2	15639.2				-575.478	-587.346	11	11119.5	8988.92				-823.217	-691.605	11	12006.4	13656.5
	-283.895	-567.785	12	8491.56	12486.9				-558.235	-1317.27	12	9246.89	19646				-1347.5	-2609.88	12	21686.2	36519.4					-627.393	-951.357	12	13869.6	16590.5				-524.412	-608.403	12	11643.9	9597.32				-704.808	-824.255	12	12711.2	14480.8
	-235.189	-632.89	13	8726.74	13119.7				-546.516	-1148.66	13	9793.41	20794.6				-1423.95	-2510.24	13	23110.1	39029.6					-572.004	-941.896	13	14441.6	17532.4				-610.675	-559.728	13	12254.5	10157				-803.889	-794.551	13	13515.1	15275.3
	-268.637	-600.032	14	8995.38	13719.8				-545.662	-1180.24	14	10339.1	21974.9				-1304.47	-2480.48	14	24414.6	41510.1					-549.116	-963.259	14	14990.8	18495.7				-644.245	-665.624	14	12898.8	10822.7				-736.547	-918.046	14	14251.7	16193.4
	-192.221	-591.64	15	9187.6	14311.4				-540.046	-1079.84	15	10879.1	23054.7				-1330.57	-2460.5	15	25745.2	43970.6					-543.317	-836.611	15	15534.1	19332.3				-497.557	-664.708	15	13396.3	11487.4				-734.309	-776.037	15	14986	16969.4
	-219.686	-683.142	16	9407.29	14994.6				-547.371	-1260.5	16	11426.5	24315.2				-1331.63	-2512.07	16	27076.8	46482.7					-508.832	-650.759	16	16042.9	19983				-596.434	-613.286	16	13992.8	12100.7				-707.25	-802.079	16	15693.2	17771.5
	-219.076	-564.174	17	9626.36	15558.7				-582.405	-1102.58	17	12008.9	25417.8				-1295.32	-2514.36	17	28372.1	48997					-620.832	-683.26	17	16663.7	20666.3				-496.336	-727.269	17	14489.1	12827.9				-739.802	-782.547	17	16433	18554
	-245.809	-571.905	18	9872.17	16130.6				-540.779	-1089.45	18	12549.7	26507.3				-1255.34	-2644.97	18	29627.5	51642					-608.015	-1023.53	18	17271.7	21689.8				-538.247	-618.169	18	15027.4	13446.1				-696.06	-848.262	18	17129.1	19402.3
	-186.361	-520.89	19	10058.5	16651.5				-563.972	-1181.62	19	13113.6	27688.9				-1340.03	-2390.92	19	30967.5	54032.9					-446.271	-844.545	19	17718	22534.4				-548.623	-538.365	19	15576	13984.5				-706.64	-794.958	19	17835.7	20197.3
	-188.314	-628.922	20	10246.8	17280.4				-544.563	-1082.43	20	13658.2	28771.3				-1356.05	-2414.87	20	32323.5	56447.8					-478.925	-865.145	20	18196.9	23399.5				-566.527	-704.534	20	16142.5	14689				-647.232	-795.975	20	18483	20993.2
	-208.7	-554.866	21	10455.5	17835.3				-458.015	-1101.05	21	14116.2	29872.4				-1251.53	-2462.78	21	33575.1	58910.6					-500.593	-631.838	21	18697.5	24031.4				-499.795	-523.412	21	16642.3	15212.4				-698.502	-776.851	21	19181.5	21770.1
	-193.795	-556.29	22	10649.3	18391.6				-532.112	-1233.5	22	14648.3	31105.9				-1221.47	-2599.5	22	34796.5	61510.1					-440.015	-790.072	22	19137.6	24821.4				-466.225	-465.276	22	17108.5	15677.7				-727.595	-786.617	22	19909.1	22556.7
	-185.005	-570.532	23	10834.3	18962.1				-473.03	-1103.19	23	15121.4	32209				-1300.35	-2598.28	23	36096.9	64108.4					-474.348	-960.207	23	19611.9	25781.6				-626.341	-684.85	23	17734.9	16362.5				-621.19	-838.089	23	20530.3	23394.8
	-211.129	-573.533	24	11045.5	19535.7				-480.11	-1153.54	24	15601.5	33362.6				-1221.16	-2502.61	24	37318	66611					-436.811	-609.407	24	20048.7	26391				-552.895	-542.943	24	18287.8	16905.5				-635.839	-659.46	24	21166.1	24054.2
	-144.234	-590.928	25	11189.7	20126.6				-389.289	-1179.79	25	15990.8	34542.4				-1247.86	-2482.16	25	38565.9	69093.1					-490.217	-609.865	25	20538.9	27000.9				-527.057	-516.698	25	18814.8	17422.2				-631.363	-728.43	25	21797.5	24782.7
	-178.902	-478.013	26	11368.6	20604.6				-477.546	-1037.42	26	16468.3	35579.8				-1228.64	-2433.64	26	39794.5	71526.8					-487.012	-628.481	26	21025.9	27629.4				-498.371	-598.79	26	19313.2	18021				-706.64	-806.758	26	22504.1	25589.4
	-160.591	-558.529	27	11529.2	21163.1				-484.626	-1088.54	27	16952.9	36668.3				-1204.38	-2521.07	27	40998.9	74047.8					-422.926	-737.124	27	21448.9	28366.5				-429.604	-480.535	27	19742.8	18501.5				-691.177	-831.376	27	23195.3	26420.8
	-197.823	-583.858	28	11727	21747				-521.003	-1000.49	28	17473.9	37668.8				-1225.43	-2441.12	28	42224.4	76489					-453.748	-612.459	28	21902.6	28979				-421.263	-607.335	28	20164.1	19108.8				-598.607	-860.469	28	23793.9	27281.3
	-129.708	-573.33	29	11856.7	22320.3				-515.998	-1149.57	29	17989.9	38818.4				-1237.33	-2423.11	29	43461.7	78912.1					-489.606	-836.458	29	22392.2	29815.4				-507.526	-667.607	29	20671.6	19776.5				-585.586	-783.158	29	24379.5	28064.4
	-152.169	-484.269	30	12008.9	22804.6				-504.768	-1069.46	30	18494.7	39887.9				-1216.89	-2528.09	30	44678.6	81440.2					-483.808	-675.173	30	22876	30490.6				-562.458	-658.147	30	21234	20434.6				-595.556	-801.468	30	24975	28865.9
			Slope	188.27	564.1						Slope	499.08	1122						Slope	1261	2499							Slope	481	748						Slope	521	583						Slope	668	788
			Y-intercept	6455	5960						Y-intercept	3552	6348						Y-intercept	6987	6545							Y-intercept	8490	8234						Y-intercept	5672	2886						Y-intercept	5098	5188
			Pr	0.402708	0.612358						Pr	0.496111	0.722457						Pr	0.5628	0.748091							Pr	0.477512	0.613906						Pr	0.431788	0.610575						Pr	0.479254	0.678249
																						Calculating Q10 of Pr
					Calculating replenishment rate Q10																		T1	T2	t2-t1	Q10
Slope	188.27	564.1	2.99623	19710cell1	23.1	33.8	10.7	2.78867			Y-intercept	6455	5960	0.923315			Pr	0.402708	0.612358	1.5206		19710cell1	23.1	33.8	10.7	1.47947
Slope	499.08	1122	2.24814	19710cell2	23.5	31.4	7.9	2.78834			Y-intercept	3552	6348	1.78716			Pr	0.496111	0.722457	1.45624		19710cell2	23.5	31.4	7.9	1.60925
Slope	1261	2499	1.98176	19710cell3	23.5	31.6	8.1	2.32664			Y-intercept	6987	6545	0.93674			Pr	0.5628	0.748091	1.32923		19710cell3	23.5	31.6	8.1	1.421
Slope	481	748	1.55509	19710cell5	23.7	31.9	8.2	1.71336			Y-intercept	8490	8234	0.969847			Pr	0.477512	0.613906	1.28563		19710cell5	23.7	31.9	8.2	1.35853
Slope	521	583	1.119	19710cell8	23.8	33.5	9.7	1.1229			Y-intercept	5672	2886	0.508815			Pr	0.431788	0.610575	1.41406		19710cell8	23.8	33.5	9.7	1.4293
Slope	668	788	1.17964	19723cell2	23.8	31.4	7.6	1.24282			Y-intercept	5098	5188	1.01765			Pr	0.479254	0.678249	1.41522		19723cell2	23.8	31.4	7.6	1.57925
Slope	337	536	1.5905	19723cell3	24	32.4	8.4	1.73749			Y-intercept	4206	3734	0.887779			Pr	0.668634	0.715269	1.06975		19723cell3	24	32.4	8.4	1.08357
	565.05	977.157	1.81005				Q10	1.96003				5780	5556.43	1.00447				0.502687	0.671558	1.35582						1.42291
	129.309	264.839	0.249599					0.259702				639.472	681.809	0.145114				0.0335943	0.0223344	0.0559821						0.0657745
	*	0.037136										ns	0.729328					***	0.000327297
[truncated: 5 more columns]

## Sheet: mEPSCs
				median amplitude			Mean Inst Freq			median rise			median decay				100 mEPSCs/cell	Amplitude (pA)	Room temp	Warmed bath		IEI (ms)	Room temp	Warmed bath
				RT	Warm		RT	Warm		RT	Warm		RT	Warm					3.662	9.155			85.2	73.1
	19703002RT	19703002warm		4.272	7.935		2.73263	8.80783		0.86	0.66		3.6	2.1					3.662	8.545			932.8	402.5
	19703014RT	19703014warm		8.545	8.545		13.5601	25.0627		0.715	0.625		2.55	2					3.662	4.883			126.7	453.6
	19703023RT	19703023warm		7.324	6.714		10.9357	12.336		0.695	0.625		1.9	2.2					4.272	8.545			592.5	79.7
	19703032rt	19703032warm		7.935	8.545		8.37773	17.9143		0.71	0.695		2.6	1.95					6.104	10.986			160.1	831.1
	19703040RT	19703040warm		6.714	9.766		18.9418	29.1414		0.62	0.6		2.2	1.9					12.207	10.376			2592.4	142.6
	19703051RT	19703051warm		8.545	11.597		10.1791	28.177		0.735	0.6		2.6	1.9					3.662	6.104			211.1	93.8
	1702031RT	19702031warm		7.935	7.935		6.76711	9.9795		0.86	0.72		3.2	2.9					5.493	6.714			475.8	29.8999
	19702043RT	19702043warm		7.324	9.155		3.78705	7.96388		0.7	0.63		2.3	1.9					4.272	8.545			208.7	85.7002
	19702064RT	19702064warm		6.104	7.324		6.82603	8.31213		0.735	0.69		3.25	2.9					4.272	4.883			71	120.3
	19702078RT	19702078warm		8.545	8.85		17.2097	43.8924		0.73	0.755		2.1	2.15					3.662	10.376			958.4	384.5
	19702088RT	19702088warm		7.9345	8.24		5.99857	24.1042		0.85	0.7		2.25	2.25					3.662	6.104			940	590.5
																			3.662	8.545			659.5	422.8
				7.37977	8.60055		9.57413	19.6083		0.746364	0.663636		2.59545	2.19545					10.986	7.935			1505.7	537.5
				0.390022	0.392166		1.57857	3.4802		0.023385	0.0155956		0.162292	0.111489					9.766	4.883			1031.7	427.9
				Wilcoxon	0.0195		ttest	0.00207537		ttest	0.00237691		ttest	0.0190991					4.883	14.038			2377.8	37.6001
				K-S test	0.00017		KS test	<0.00001											4.883	6.104			2144.7	193.6
																			6.104	7.935			349.399	128.3
																			3.662	6.104			672.9	56.1001
																			4.272	7.324			1744.7	686.9
																			7.324	20.142			302.199	227
																			4.272	9.155			650	286.4
																			3.662	6.104			1821.5	528.7
																			4.883	7.324			470.5	301.7
																			4.272	8.545			559.9	177.6
																			10.986	7.324			1238	326.1
																			5.493	12.207			473.1	353.8
																			4.883	6.714			1856.1	128.2
																			3.662	15.869			183.201	241.2
																			4.272	11.597			1845.9	37.7998
																			10.376	9.155			341.699	194.801
																			4.272	6.714			2060.6	355.5
																			6.104	6.714			663.701	200.3
																			7.324	7.935			292.299	53.7002
																			4.272	6.714			118.9	293.899
																			16.479	16.479			69.1	148
																			9.155	7.324			8.89999	577.2
																			4.883	6.104			90.2	150.8
																			7.935	6.104			57.1	294
																			8.545	10.376			119.2	526.9
																			7.935	5.493			26.7	266.8
																			9.155	7.324			96.5	187.5
																			4.883	7.935			88.6	178.9
																			14.648	18.921			131.1	783.699
																			18.311	5.493			80.1	118.601
																			29.297	4.272			82.5	494.1
																			14.038	12.207			427.5	493.7
																			4.272	6.104			244.8	373.3
																			5.493	14.648			74.5	35.9004
																			6.714	12.207			52.5	214.5
																			23.193	6.714			88.1001	43.6
																			36.011	5.493			67.6	77.5
																			9.766	18.311			14.6	34.8
																			9.155	4.272			80.1001	206.9
																			13.428	14.648			86	892.2
																			25.024	6.714			130.7	113.3
																			4.272	4.272			230.9	154.2
																			6.714	7.935			332.2	226.8
																			10.376	14.648			109.5	5.19995
																			8.545	9.766			262	194.2
																			7.324	4.272			314.4	52.7998
																			7.324	9.155			95.3999	149.8
																			7.935	14.038			138.4	49.4001
																			11.597	7.324			80.2998	527
																			21.973	8.545			235.1	53.5999
																			7.935	6.104			226.6	160.7
																			14.038	6.714			169.5	15.2002
																			11.597	6.104			77.7998	9
																			8.545	7.324			29.7002	103.7
																			14.038	6.104			53.2998	32.0999
																			6.714	9.766			242.6	353.8
																			7.935	8.545			458.6	235.7
																			10.986	6.714			17.6997	278.1
																			4.883	8.545			130.3	197.5
																			7.324	12.817			99.7998	5.5
																			7.935	10.376			196.6	169
																			6.714	7.324			185	48.2998
																			7.324	9.766			233.8	261.9
																			7.324	4.272			64.6001	32
																			4.883	11.597			100.4	103.2
																			20.142	5.493			74.3003	97.3003
																			5.493	6.714			118.9	202.9
																			10.986	4.272			161.5	27.1997
																			19.531	7.935			453.2	26
																			6.104	14.648			128.3	227.8
																			9.766	12.817			181.9	5.1001
																			17.7	13.428			358.9	198.7
																			7.935	17.7			261.7	187.1
																			7.935	8.545			235.5	307.2
																			7.935	9.766			223.2	20.1997
																			5.493	4.272			391.8	72.2002
																			6.104	13.428			71.3999	126.4
																			4.272	6.714			246.8	459.1
																			16.479	15.259			59.2	393.8
																			4.883	12.817			76.7002	424.3
																			10.376	23.804			246.3	567.8
																			4.883	15.869			48.5	45.0996
																			4.883	8.545			69.3	21.9004
																			6.104	6.104			256.2	80.2002
																			5.493	9.766			113.4	121.1
																			6.714	9.766			175.3	402.4
																			4.883	10.376			12.5	56.2
																			6.104	8.545			40.2998	28
																			4.883	6.104			32.2002	276.2
																			6.104	5.493			42.0999	668.4
																			7.935	7.324			176.7	405
																			13.428	4.883			38.2002	151.6
																			5.493	8.545			432.2	549
																			7.324	6.104			143.5	152.5
																			7.324	6.104			255.8	68.5
																			5.493	5.493			122	437.9
																			13.428	4.883			294.3	227.5
																			5.493	4.883			95.2002	412.5
																			5.493	7.935			189.5	100.1
																			6.714	7.324			415	73.3999
																			17.7	9.766			239.6	174.3
																			12.817	8.545			1279.8	771.7
																			8.545	6.714			56.7002	141.7
																			7.324	9.155			173.9	438.6
																			6.104	6.104			297.5	96.4004
																			10.376	6.104			218.4	404.1
																			13.428	6.714			17.0996	201.4
																			15.259	11.597			22	64.2998
																			9.155	4.883			51.6006	9.2002
																			6.714	6.104			1478.3	146.6
																			8.545	4.883			606.2	69.3003
																			10.376	4.883			176.7	146.7
																			9.155	7.324			398.1	232.8
																			7.324	6.714			349.6	435.8
																			7.324	7.324			23.6006	49.6001
																			13.428	10.376			656.2	77.7002
																			6.104	7.935			102	504.9
																			8.545	6.714			98.9	22.7998
																			7.324	4.883			169.9	59.2002
																			7.935	6.714			217.2	102
																			14.648	7.324			52.6	323.1
																			7.324	5.493			317.5	47.5996
																			18.921	11.597			278.3	399.7
																			10.986	9.155			793.5	327.5
																			5.493	12.207			40.2	160.9
																			6.104	5.493			512.7	66
																			4.272	14.038			153.7	175.5
																			8.545	8.545			54.7	81.5
																			8.545	15.869			131.6	205.3
																			5.493	9.155			21.1001	238
																			4.883	4.883			107.7	73.7002
																			3.662	4.883			83.5	187.6
																			7.324	6.714			215.4	129
																			20.142	5.493			39.2	712.6
																			11.597	4.883			35.9001	30.7
																			8.545	15.259			224.3	261.8
																			5.493	6.104			445.9	90.2
																			10.376	10.986			537.8	151
																			26.245	14.038			82.8003	112.5
																			17.09	31.738			228.6	35.5
																			7.324	3.662			459.8	92.6
																			6.104	19.531			290.8	25.1
																			12.817	4.272			231.5	211.8
																			6.104	9.155			549.9	123
																			9.766	3.662			394.2	198.9
																			9.155	19.531			179	98.3
																			6.104	10.376			73	86
																			12.207	3.662			262.1	865
																			5.493	12.817			280.6	12.6001
																			23.804	4.883			195	53.7
																			7.935	19.531			123.6	38.6001
																			7.324	10.376			908.399	75.7
																			4.883	4.883			322.101	133.2
																			9.155	5.493			271.3	18.6001
																			7.324	4.883			74	17.2
																			4.272	15.869			101.4	393.9
																			6.104	6.714			210.8	105
																			18.921	18.921			119.7	29.6001
																			10.986	7.935			540.1	395.1
																			18.311	5.493			221	145
																			8.545	7.935			300.2	118.4
																			4.883	20.752			792.1	91.8
																			12.207	18.311			24.1006	255
																			5.493	4.883			301.5	81.5
																			4.272	7.324			187.699	69.7002
																			6.714	7.324			275.7	58.7998
																			4.883	6.714			199.6	69.1001
																			3.662	4.272			358.1	137.4
																			9.155	3.662			8.10004	56
																			3.662	30.518			258.2	113.5
																			5.493	6.104			29.9	266.3
																			4.883	16.479			235.5	98
																			4.883	17.7			46.2	216.6
																			9.766	9.155			23.2	382.1
																			7.935	23.193			302	422.6
																			9.766	13.428			24.5	123.4
																			7.324	6.104			552	17
																			6.714	24.414			26.1001	88.8003
																			6.714	11.597			48.2	314.8
																			7.935	5.493			225.5	123.2
																			10.376	7.935			224.6	256.4
																			6.104	13.428			318.4	108.7
																			5.493	7.324			250.7	225.3
																			6.714	7.935			130.7	86.6
																			7.935	9.766			265.9	185.7
																			6.714	12.817			72.5	230.3
																			12.207	5.493			34.7	23.2
																			7.324	14.038			13.3999	86.5
																			7.324	21.973			247.5	35.2
																			4.883	10.376			127.2	3.79999
																			14.038	9.766			167.4	220.3
																			4.883	18.921			191.7	120.2
																			4.883	7.324			12.6997	124.2
																			4.272	5.493			33.6001	248.5
																			3.662	5.493			34.2998	11.9
																			12.817	25.024			464.2	17.2999
																			6.104	19.531			173.4	75.4
																			4.272	18.921			119.6	77.2001
																			3.662	13.428			537	6.19995
																			7.935	10.986			164.9	56.4
																			6.714	7.935			538.3	147
																			5.493	7.324			26	40.2999
																			4.272	34.79			329.6	334.9
																			21.362	19.531			41.7002	243.1
																			7.324	15.869			77	11
																			4.883	5.493			1295.5	40
																			3.662	5.493			458.6	48.7
																			5.493	13.428			145.4	11.7002
																			6.714	6.714			181.3	76.2998
																			7.935	10.986			165.3	258.5
																			7.324	9.155			62.9004	36.2002
																			6.714	25.024			267	236.8
																			3.662	20.142			490.1	104.9
																			18.921	7.935			19	141.8
																			11.597	6.104			68.7002	198.7
																			6.714	4.272			400.5	120.2
																			7.324	30.518			290.5	39.1001
																			8.545	17.7			423.3	26.3999
																			16.479	9.155			416.2	131.5
																			6.104	9.155			264.8	30.3999
																			9.766	14.648			226.7	185.5
																			6.104	9.155			526.9	67.8003
																			13.428	10.986			42.7	27.0996
																			6.714	4.272			56.8	302
																			4.883	5.493			260.2	128.2
																			14.648	15.259			361.5	23.6001
																			20.142	6.104			284.5	34.5
																			9.155	6.104			433.8	87.6997
																			6.104	48.828			143.5	123.5
																			7.324	10.376			125.6	201.1
																			8.545	9.155			72.8999	71.1001
																			14.648	43.335			290.5	10.3999
																			10.376	11.597			264.2	27.3
																			7.324	15.869			630.8	319.1
																			6.714	11.597			60.5	192.6
																			16.479	12.207			477.7	232.6
																			8.545	11.597			199.4	100.7
																			8.545	10.986			376.9	7.19995
																			9.155	20.752			304.8	5
																			4.883	14.038			94	25.5
																			11.597	6.714			76.2002	12.1
																			10.376	9.766			36	63.7
																			7.324	8.545			137.5	254.1
																			6.104	7.324			35.8999	108.6
																			13.428	43.335			248.4	28.3
																			16.479	14.648			1289.4	42.6
																			6.104	12.817			148.3	49.9
																			5.493	14.038			71.1006	43.2
																			17.7	10.376			128.7	324
																			7.935	9.155			98.2998	139.2
																			12.817	14.038			135.5	46
																			14.648	10.986			105.2	52.7
																			7.324	9.766			29.3994	14.6001
																			6.104	11.597			450.9	249
																			42.725	14.648			81.5996	68.2
																			22.583	17.09			134.7	71.2
																			9.766	24.414			341.8	115.8
																			7.935	23.804			107.7	7
																			12.207	20.142			184.1	34.3
																			6.104	8.545			600.4	62.2
																			10.986	9.155			30.5996	127.2
																			15.259	9.155			110	24
																			9.155	8.545			499.801	144.6
																			36.011	9.766			17.5996	10.6999
																			4.272	6.104			508	18.0998
																			5.493	7.935			414.3	167.1
																			3.662	17.09			568.7	119
																			5.493	7.324			49.5	58
																			6.104	8.545			53.9	22.3999
																			5.493	8.545			904.2	182.4
																			9.155	6.104			187.5	15.3001
																			10.986	9.155			102.2	23
																			6.714	8.545			145.9	16.2998
																			4.272	14.648			635.4	128.6
																			10.986	11.597			138.7	48
																			4.883	9.766			680.1	551.6
																			6.714	15.869			392.4	123.1
																			12.817	12.817			414.8	38.5996
																			4.883	18.311			264.9	147.7
																			6.104	9.766			138.8	284
																			9.766	9.155			716.5	587.2
																			7.935	6.714			87.3999	753.1
																			4.883	15.259			267.7	195.2
																			3.662	4.883			901.3	134.7
																			7.324	7.935			881.1	318.2
																			9.766	13.428			524.9	137.4
																			9.155	6.714			772.3	34.3
																			9.155	7.324			53.5	487.2
																			7.935	8.545			48.8994	56.8999
																			11.597	9.155			669.101	39.8999
																			9.766	8.545			400.2	72.9001
																			11.597	7.935			324.399	256.4
																			9.155	15.869			23.7002	983.8
																			7.935	6.714			34.2002	621.4
																			4.883	5.493			279.899	110.5
																			12.207	6.104			471.2	80.3003
																			10.376	15.869			225.4	501.4
																			9.155	6.714			321.6	909.3
																			7.935	11.597			486.601	455.1
																			7.935	7.324			309.8	157.4
																			10.376	19.531			458.6	525.3
																			5.493	9.155			1090.6	259.6
																			7.324	6.714			63.2998	86.4004
																			9.155	5.493			637.899	1061.1
																			4.883	7.935			33.7002	182.3
																			9.155	7.935			1447.1	250.601
																			6.714	7.935			524.4	877.5
																			9.155	14.648			617.398	202.7
																			6.104	7.324			835.701	299.5
																			6.714	6.104			276.299	282.8
																			4.883	15.869			135.9	823.5
																			9.766	5.493			663.9	149.7
																			6.104	18.311			35.1992	85
																			14.038	7.324			66	61.0996
																			9.155	11.597			103.2	7.79981
																			5.493	5.493			341.6	291.2
																			9.766	5.493			1064.5	84.5
																			4.883	16.479			92.8	847.7
																			10.376	9.766			288.6	74.7002
																			6.104	10.986			584.2	542.399
																			6.714	8.545			155.3	554.7
																			5.493	14.648			234.6	346.2
																			10.376	8.545			395.1	138.8
																			7.324	7.935			660.8	512.3
																			20.752	3.662			1519.6	536
																			7.324	15.869			1672.6	29.9004
																			6.714	21.973			393.6	577
																			7.324	14.038			227.8	183.8
																			8.545	10.986			194.5	135.801
																			4.883	7.935			1594.7	424.699
																			5.493	8.545			555.9	340.9
																			7.324	7.324			246.1	28.8
																			6.714	7.935			56.2998	171.2
																			10.986	8.545			293	263.2
																			6.714	6.104			127.5	855.5
																			6.714	9.766			395.7	946.6
																			7.935	6.104			827.7	381.1
																			5.493	4.883			802.3	33.1001
																			7.324	7.935			423.8	1488.1
																			12.207	7.935			445.3	73.2002
																			6.714	7.935			375.4	484.4
																			5.493	32.349			708.6	314.1
																			4.272	11.597			303.5	675.9
																			10.376	12.817			214.9	78.5
																			8.545	6.714			260.7	89.1001
																			3.662	5.493			777.101	113.5
																			8.545	12.817			1012.4	278.5
																			7.935	5.493			342	283.8
																			10.376	8.545			1111.4	26.3999
																			6.714	6.104			792.6	45.6001
																			8.545	25.024			178.801	1115.2
																			7.324	12.817			697.8	393.4
																			6.104	7.324			140.3	319.9
																			6.104	9.766			2099	840.699
																			4.883	8.545			605	49.3008
																			6.104	9.155			308.6	530.3
																			6.104	12.817			363.5	217.8
																			5.493	9.155			341.5	265.9
																			4.883	9.766			2674	726.699
																			5.493	8.545			1259.2	975.801
																			6.714	7.324			283	1191.3
																			4.883	9.766			1065.4	208.7
																			7.935	7.324			443.5	453.5
																			5.493	10.986			288.7	143.1
																			5.493	7.935			912.3	26.0996
																			6.104	9.155			222.6	142.2
																			5.493	5.493			667	315.2
																			6.104	10.376			151.7	367.7
																			4.883	10.986			45.4004	1015.7
																			7.935	9.155			524.699	18.2998
																			4.272	20.752			393.5	135.601
																			5.493	4.883			20.8008	580
																			5.493	9.155			327.1	117.699
																			4.272	6.714			553.9	413.6
																			6.104	10.376			154.5	132.9
																			10.376	16.479			589.1	327.301
																			12.207	7.324			1388.7	241.699
																			6.714	32.349			52.2012	1132.7
																			6.104	4.883			179	1215.3
																			6.104	4.272			338.799	209.5
																			8.545	7.324			87.6016	201
																			4.883	14.648			65	548.1
																			9.155	4.883			1384.1	65
																			6.714	6.714			475.1	255
																			21.973	12.207			623	31.1
																			6.714	4.272			135.9	38.4
																			6.104	5.493			294	1133.6
																			5.493	8.545			50.2988	78.2
																			10.986	12.207			51.5	134.3
																			6.104	6.714			448.102	365.7
																			7.324	16.479			29.5996	165.3
																			12.817	11.597			521.799	417
																			6.104	6.104			6.6	290.1
																			7.324	4.272			905.3	202.7
																			6.714	9.155			92.3	195.9
																			13.428	7.324			30.8999	240
																			6.714	6.714			573.5	39.8003
																			10.376	6.104			17.3	979.8
																			6.104	7.324			107.2	58.2002
																			4.272	8.545			126.6	819
																			4.272	12.817			1069.6	111.7
																			8.545	4.272			60.6001	814.7
																			4.883	4.883			99.8999	218.9
																			21.362	5.493			123.5	289.8
																			17.7	3.662			377.6	303.8
																			8.545	6.714			83.1001	193.1
																			6.104	13.428			28.7	147.7
																			5.493	6.104			214.4	103.101
																			6.714	10.376			41.6001	1264.2
																			15.869	14.038			149.5	232.5
																			7.935	6.714			55.5	971.7
																			14.648	7.324			537.7	65.9004
																			10.986	5.493			150.1	350
																			5.493	4.883			55.5	489.399
																			14.038	3.662			120.1	57.4004
																			15.869	6.104			21.2998	12.5
																			10.376	12.817			101.8	263.9
																			6.104	5.493			281.1	188.199
																			9.155	10.986			213.3	245.601
																			7.935	7.324			25.0996	149.5
																			14.648	9.766			368.7	107.2
																			6.714	6.714			326.3	121
																			6.104	7.324			83.3003	437.899
																			6.104	6.104			339.2	191.8
																			7.935	6.714			276.7	29.3008
																			11.597	5.493			99.5	48.1992
																			7.935	7.324			115.7	730.2
																			15.869	14.038			12.7998	828.5
																			15.869	12.817			37.5	48.6
																			17.7	8.545			156.3	31.8
																			12.817	9.766			33	102.5
																			12.817	12.817			237.4	51.9
																			7.324	6.714			166.2	62.8
																			10.376	5.493			43.1001	39.3
																			6.714	15.869			87.2002	18.8
																			9.155	14.038			53.2002	20.2
																			7.324	12.207			52.5996	22.9
																			20.142	12.207			151.8	19.6
																			25.024	7.935			52.9004	75.3
																			15.259	12.207			111.3	15.8
																			6.714	6.714			218.4	17.3
																			3.662	8.545			22.3	89.9
																			7.324	7.324			345.6	82.1
																			12.817	9.155			97.6	76.2
																			6.714	7.324			620.2	16.2
																			12.817	10.986			475.8	20.2
																			7.324	6.714			476.4	35.9
																			16.479	6.104			374.5	33.5
																			13.428	9.155			202.7	18.1
																			13.428	7.935			94.8	24.3
																			7.324	13.428			611.4	11.8
																			8.545	7.324			110.3	69
																			3.052	7.935			1050.1	52.5
																			6.104	7.935			881.5	88.7
																			9.155	7.324			788.9	35.8
																			13.428	4.272			208	11.1
																			21.362	9.155			143.2	46.1
																			6.104	11.597			270.6	40.7001
																			12.207	10.986			657.4	40
																			8.545	9.155			281.2	34
																			4.272	6.714			1909.1	16.5
																			10.376	9.766			105	5.69995
																			9.155	9.155			94.7002	11.3001
																			7.324	15.259			111.3	8.79993
																			6.104	6.714			1046.8	14.6001
																			6.714	8.545			1074.4	142.6
																			12.207	13.428			1007.5	15.1999
																			4.272	6.104			164.4	14
																			14.648	9.155			234.5	20.9
																			4.883	12.207			339.199	33.7
																			7.324	5.493			78.5	12.9
																			7.324	12.207			305.9	15.3001
																			5.493	7.324			114.3	33.4
																			10.986	8.545			76.4004	83.2
																			19.531	7.935			482.5	141.1
																			5.493	5.493			129.899	43.7001
																			5.493	8.545				50.6
																			7.324	8.545				33.9
																			6.714	14.038				296.7
																			18.921	9.155				115
																			10.376	6.714				159.4
																				6.714				124.4
																				8.545				37.1
																				5.493				19.7
																				9.155				17.4
																				6.714				160.1
																				6.104				21.7999
																				18.921				119.4
																				6.714				19.7001
																				15.259				137.3
																				7.324				61.6
																				14.648				48.7001
																				4.272				49.4
																				9.155				56
																				10.986				181.6
																				9.155				291.4
																				9.766				86.2
																				5.493				136.1
																				5.493				78.2
																				11.597				35.2
																				23.193				8
																				6.104				33.6001
																				10.376				22.7
																				6.104				11.0998
																				5.493				107
																				7.324				19.1001
																				6.104				149.4
																				6.714				137.3
																				6.714				68.3
																				6.104				27.7
																				7.324				99.1001
																				6.104				70.8
																				13.428				19.7
																				14.038				262.1
																				8.545				323.7
																				7.935				80.7
																				7.935				94.0999
																				7.324				163.4
																				9.155				97.3
																				15.869				133.7
																				4.883				203.9
																				17.09				29.8999
																				8.545				42.3999
																				8.545				12.6001
																				6.104				41

## Sheet: Excitability and memb
Action potential firing
Cell	19702cell1	19702cell2	19702cell4	19702cell6	19702cell7	19702cell8	19702cell9
Room temp
Vrest	-63.8	-66.2	-64.4	-65	-66.2	-60.7	-57.4
Current											Current		SEM	SD	ttest
40	0	2	1	1	3	0	0				40	1	0.436436	1.1547	0.0300197	*
80	0	5	3	2	4	0	0				80	2	0.786796	2.08167	0.0863149
120	2	16	16	7	7	0	0				120	6.85714	2.60429	6.8903	0.18386
160	10	24	29	16	16	4	4				160	14.7143	3.60366	9.5344	0.0230646	*
200	19	27	34	24	25	16	10				200	22.1429	2.97152	7.8619	0.000757549	***
240	26	29	37	29	30	29	16				240	28	2.37045	6.27163	0.000467314	***
280	29	30	39	32	33	37	23				280	31.8571	2.0051	5.30498	0.0185603	*
320	31	30	41	34	35	42	27				320	34.2857	2.11248	5.58911	0.668566
360	33	31	41	35	36	46	30				360	36	2.16025	5.71548	0.065427
400	34	31	40	36	37	48	32				400	36.8571	2.18685	5.78586	0.00810612	**
	19702cell1	19702cell2	19702cell4	19702cell6	19702cell7	19702cell8	19702cell9
Warmed bath
Vrest	-67.4	-66.5	-66.2	-62	-68.1	-60.1	-63.2
Current
40	2	4	3	1	3	0	2				40	2.14286	0.508432	1.34519
80	2	4	4	3	5	0	3				80	3	0.617213	1.63299
120	2	0	5	3	5	2	3				120	2.85714	0.670059	1.77281
160	4	1	5	5	6	3	3				160	3.85714	0.63353	1.67616
200	4	3	6	8	7	3	4				200	5	0.755929	2
240	4	18	8	18	11	7	4				240	10	2.25726	5.97216
280	5	35	22	27	22	16	12				280	19.8571	3.73802	9.88987
320	14	49	63	37	39	33	22				320	36.7143	6.15945	16.2964
360	25	57	78	49	54	48	33				360	49.1429	6.47864	17.1409
400	38	62	86	56	61	60	42				400	57.8571	5.92183	15.6677
Input resistance
Room temp
Current	19702cell1	19702cell2	19702cell4	19702cell6	19702cell7	19702cell8	19702cell9					SD
0	0	0	0	0	0	0	0		0	0	0	0
-20	-11.6525	-8.80661	-10.035	-8.2311	-8.4678	-5.48121	-4.28446		-20	-8.13696	0.956473	2.53059
-40	-22.4696	-16.2517	-17.547	-15.0584	-15.7484	-12.4108	-9.60141		-40	-15.5839	1.52654	4.03885
-60	-30.0052	-22.9548	-22.9369	-19.8522	-21.089	-19.5297	-15.8998		-60	-21.7525	1.64897	4.36276
-80	-34.1757	-27.893	-27.373	-23.5219	-25.9516	-25.8467	-20.6715		-80	-26.4905	1.58254	4.187
Warmed bath	19702cell1	19702cell2	19702cell4	19702cell6	19702cell7	19702cell8	19702cell9
Current
0	0	0	0	0	0	0	0		0	0	0	0
-20	-4.5352	-3.73287	-2.85119	-4.68946	-2.86115	-4.68394	-3.6915		-20	-3.86362	0.304045	0.804429	0.00620242
-40	-7.86395	-6.17199	-5.43201	-6.93664	-5.53558	-8.67418	-6.71587		-40	-6.76146	0.450514	1.19195	0.00156323
-60	-11.3578	-8.70566	-7.76509	-8.65896	-8.28668	-11.3787	-8.63349		-60	-9.25521	0.559187	1.47947	0.000170054
-80	-13.5997	-10.2243	-9.21379	-12.7607	-10.2793	-13.8013	-11.0516		-80	-11.5615	0.686835	1.81719	7.86753e-05
Rin R	562	406	439	377	394	310	240		Rin R	389.714	38.2116
Rin warm	197	154	136	173	138	217	168		Rin warm	169	11.3179	0.001566
	562	406	439	377	394	310	240
	197	154	136	173	138	217	168
membrane time constant (measured with -20 pA step)	19702cell1	19702cell2	19702cell4	19702cell6	19702cell7	19702cell8	19702cell9
tm room temp	99.5	73.3	65.7	47.2	41.1	45.8	40.8		RT	59.0571	8.24439
tm warmed	22.2	27.5	21.4	34.5	20.8	29.2	29.8		warmed	26.4857	1.95283	0.0123919
Resting membrane potential
Vrest	Vm (mV)			Vm LJP corrected			Change in Vm
19702cell1	-63.8	-67.4		-77.8	-81.4		-3.6
19702cell2	-66.2	-66.5		-80.2	-80.5		-0.3
19702cell4	-64.4	-66.2		-78.4	-80.2		-1.8
19702cell6	-65	-62		-79	-76		3
19702cell7	-66.2	-68.1		-80.2	-82.1		-1.9
19702cell8	-60.7	-60.1		-74.7	-74.1		0.6
19702cell9	-57.4	-63.2		-71.4	-77.2		-5.8
19723cell4	-58.3	-65.6		-72.3	-79.6		-7.3
19723cell5	-63.8	-59.5		-77.8	-73.5		4.3
19723cell6	-71.1	-64.1		-85.1	-78.1		7
19723cell7	-70.2	-76		-84.2	-90		-5.8
19723cell8	-55.5	-63.5		-69.5	-77.5		-8
19723cell9	-62.9	-65		-76.9	-79		-2.1
	-63.5	-65.1692		-77.5	-79.1692		-1.66923
		0.211498		1.28333	1.15915		1.26468
					0.211498
Spike frequency adaptation
Spike freq adaptation
Measure spike timing at the +320 pA current step (#8 in the sequence) because there's the same number of evoked spikes overall
Time of peak	RT	Warmed		RT	Warmed		RT	Warmed		RT	Warmed		RT	Warmed		RT	Warmed		RT	Warmed
	19702002	19702008		19702016	19702021		19702041	19702046		19702062	19702068		19702076	19702081		19702086	19702091		19702100	19702105
	240.797	241.297		241.203	242.398		239.898	240.398		241.203	241.203		241.5	241.203		238	241.398		243.898	242.203
	249.797	244.102		248.797	246.297		246.703	242.797		248.602	244.297		248	243.703		259.297	244.797		253.797	245.297
	260.203	247.102		257.703	250.602		254.203	245.297		256.602	246.898		255.203	246.398		269.102	248.297		265.797	248.5
	272	250.5		267.602	256.297		262.203	248.203		265.297	249.797		263.297	249.5		279.703	252.5		280.203	252.5
	285.203	296.797		279.297	264.297		270.898	251.5		274.898	253.297		272.703	252.797		290.203	257.602		296.797	257.102
	299.5	333.898		293	272.602		281.203	255.297		286	257.398		283	256.898		301.297	311.102		314.797	290.898
	315	390.898		308.797	285.898		292.297	259.703		298.203	263.797		295	261.398		312.5	325.5		333.203	322.602
	331.297	502.398		326.398	297.297		304	265.398		311.797	272.203		307.5	266.898		324.602	343.703		351.203	350.898
	347.898	545.398		343.5	305.5		315.398	272.102		324.797	284.398		321	274.297		336.898	354.898		371.102	375.102
	364	587.797		361.102	314.399		327.703	280		339.602	297.203		335.297	281.203		349.102	365.898		389.898	402.5
	381.5	621.398		379.297	323.203		340.5	289.297		355.203	306.602		350.297	292.703		360.898	406.797		409.203	430.703
	397.297	641		395.797	335		352.5	296.703		370.398	323.203		364.899	301.703		372.797	420.898		428.102	459.398
	414	671.102		412.297	344		364.898	306.297		385	334		379.203	313		384.797	431.898		447.703	481
	429.602	725.797		429.5	351.899		377.102	315.203		401.102	346.602		394.602	323.297		396.5	458.203		467.203	509.602
	446.398			447.102	359.399		389.398	324.797		416.5	358		408.703	335.5		408.102	468.703		484.602	533.102
	463			464.797	371.297		401.5	330.797		432.398	372.5		424.797	351.398		420.398	483.203		503.5	561.297
	479.703			482.602	379.899		414.602	338.797		448.703	385.203		440.297	362.898		432.297	499.102		522.602	585.5
	497			500.5	389.5		427.203	347.797		465.797	403.203		455.5	376.398		443.602	515.102		541.898	608.297
	513.703			517.297	399.297		440.102	353.703		481.602	421.5		471.203	386.898		455.797	528.703		560.703	634.898
	530.5			536	407.5		453.398	362.5		498.297	437.102		486.399	403.797		467	540.203		579.398	658.297
	547.102			553.297	415.297		466.102	371.602		515.297	451.102		502	419.5		478.703	557		599	682.297
	564.203			571.297	424.297		479.5	379.102		531.102	464.297		517.602	438		490	568.102		618.398	713.297
	581.297			589.398	433.297		492.5	387.297		547.203	480.703		533.203	449.398		501.703	589.399		638
	597.898			607.102	443.797		506.203	394		563.898	496		549	464.797		513.297	600.297		657
	614.898			625.297	454.703		519.602	401.203		579.898	510.102		565.203	476.398		525.102	614		676.703
	631.703			643.398	464.203		532.398	409.5		597	521		580.203	495.703		536.602	625.898		697
	648.297			662.398	476.5		545.398	416.203		614.297	541.5		596.602	512.297		548.297	636.703		716.5
	665.398			680.297	488.203		558.602	424.203		630.898	558.102		611.899	532.297		559.797	653.5
	682.797			698	497.399		572.203	431.398		647.703	573.297		628.203	550		571.5	665.399
	699.5			716.5	509		585.297	439.398		664.703	592.898		644.203	567.297		583.297	680.703
	717				519.399		599	448.797		680.898	610.703		660.703	578.398		595.297	697.297
					529.297		612.297	455		698	627.102		677.399	595.203		607.102	712.203
					539.602		625.703	461.898		715.602	644.703		693.297	612.602		619.102	724.703
					550.297		638.797	468.102		733	660.602		709.797	632.5		631.297
					563.203		652.398	475.703			682.703		727.5	648.797		642.797
					574.602		665.602	483.398			701.398			661.297		654
					589		679.102	492.703			715.899			676.703		665.5
					602.297		693.297	500.297						697.602		676.898
					614.102		706.703	507.5						716.898		688.602
					624.899		719.398	515.5								700.5
					634.703		732.5	522.602								712.297
					646			531.5								723.797
					658			538.602
					669.102			547.398
					682.398			555.102
					692.399			563.602
					703.797			574.102
					718.398			583.5
					729.5			596.602
								604.203
								613.297
								621.297
								629.703
								638.898
								648.797
								656.703
								667.602
								675.898
								686.602
								695.898
								703.297
								714.297
								725.898
																										SAi values	RT	Warmed
																											0.611304	0.0889191
Adaptation index (SAi)	0.611304	0.0889191		0.482608	0.38877		0.555414	0.263185		0.473607	0.163387		0.439958	0.1591		1.19123	0.267421		0.617869	0.130754							0.482608	0.38877
lower number = more adaptation																											0.555414	0.263185
1 = no adaptation																											0.473607	0.163387
>1 = spiking accelerates																											0.439958	0.1591
<1 = spiking adapts																											1.19123	0.267421
																											0.617869	0.130754
Calculate inter-event intervals
	19702002	19702008		19702016	19702021		19702041	19702046		19702062	19702068		19702076	19702081		19702086	19702091		19702100	19702105
	9	2.80478		7.59369	3.89847		6.80466	2.39841		7.39841	3.09375		6.5	2.49994		21.2971	3.39856		9.89856	3.09369
	10.4061	3.00006		8.90631	4.30466		7.49997	2.5		8.00006	2.6015		7.20331	2.69534		9.80453	3.5		11.9998	3.20331						mean	0.62457	0.208791
	11.797	3.39828		9.89825	5.6954		8	2.90637		8.69525	2.8985		8.09375	3.10153		10.6016	4.20306		14.4062	3.99985						SEM	0.0979706	0.0389684
	13.203	46.2969		11.6953	8.00006		8.69534	3.29678		9.60159	3.50006		9.4061	3.297		10.5002	5.10153		16.5938	4.60172						ttest		0.00605155
	14.297	37.1015		13.7033	8.30457		10.3047	3.79691		11.1017	4.1015		10.297	4.1015		11.0938	53.5		18	33.7967
	15.5	57		15.7968	13.2969		11.0938	4.40631		12.2031	6.39856		12	4.49994		11.2029	14.3984		18.4063	31.7033
	16.2967	111.5		17.6014	11.3983		11.7032	5.69522		13.5937	8.4061		12.5	5.50006		12.1016	18.2032		18	28.2967
	16.6016	43		17.1016	8.20316		11.3983	6.70328		13	12.1953		13.5	7.3985		12.297	11.1954		19.8985	24.2033
	16.1017	42.3985		17.6015	8.89856		12.3048	7.89828		14.8048	12.8048		14.2968	6.90625		12.203	11		18.7968	27.3983
	17.4998	33.6015		18.1954	8.8045		12.7968	9.29691		15.6015	9.39828		15	11.5		11.797	40.8985		19.3047	28.2032
	15.797	19.6017		16.5	11.7969		12	7.40625		15.1952	16.6016		14.6017	9.00006		11.8985	14.1015		18.8985	28.6952
	16.703	30.1016		16.5001	9		12.3984	9.59369		14.6016	10.7969		14.3045	11.2967		12	11		19.6016	21.6017
	15.6017	54.6952		17.203	7.89856		12.2033	8.90631		16.1017	12.6015		15.3986	10.2969		11.703	26.3046		19.5	28.6016
	16.7967			17.6017	7.5		12.2967	9.59369		15.3983	11.3985		14.1015	12.2031		11.6016	10.5		17.3984	23.5
	16.6016			17.6952	11.8984		12.1016	6.00006		15.8984	14.5		16.0937	15.8985		12.2969	14.5		18.8985	28.1952
	16.7032			17.8048	8.60156		13.1017	8		16.3048	12.7032		15.5	11.4999		11.8985	15.8984		19.1015	24.2031
	17.297			17.8983	9.6015		12.6015	8.99994		17.0937	17.9998		15.2032	13.5001		11.3045	16		19.2968	22.7968
	16.7031			16.797	9.79678		12.8985	5.90631		15.8048	18.2969		15.703	10.4999		12.1955	13.6016		18.8047	26.6016
	16.7968			18.7031	8.20322		13.2967	8.797		16.6953	15.6015		15.1955	16.8985		11.203	11.4999		18.6952	23.3985
	16.6017			17.2967	7.79678		12.7033	9.1015		16.9999	14		15.6015	15.7031		11.7031	16.7969		19.6017	24
	17.1015			18.0001	9		13.3983	7.50006		15.8048	13.1955		15.6015	18.5		11.2969	11.1015		19.3983	31
	17.0938			18.1016	9		13	8.19513		16.1015	16.4062		15.6015	11.3984		11.7031	21.2971		19.6016
	16.6014			17.7032	10.5		13.7032	6.70316		16.6952	15.2968		15.797	15.3986		11.5939	10.8984		19
	17.0001			18.1953	10.9062		13.3985	7.20322		16.0001	14.1015		16.2031	11.6014		11.8045	13.703		19.7032
	16.8047			18.1014	9.5		12.7967	8.29678		17.1016	10.8985		14.9999	19.3048		11.5	11.8985		20.2968
	16.5938			19.0001	12.297		13	6.70322		17.2969	20.5		16.3986	16.5937		11.6955	10.8046		19.5
	17.1014			17.8984	11.703		13.2033	7.99994		16.6015	16.6015		15.2969	20		11.5	16.7969
	17.3985			17.7031	9.1955		13.6015	7.19525		16.8049	15.1955		16.3045	17.7031		11.7031	11.8985
	16.7031			18.4999	11.6014		13.0937	8		16.9999	19.6015		16	17.2969		11.7969	15.3045
	17.5				10.3986		13.7031	9.3985		16.1952	17.8047		16.5	11.1014		11.9999	16.5939
					9.89832		13.2969	6.20309		17.1016	16.3983		16.6955	16.8048		11.8046	14.9061
					10.3047		13.4063	6.89841		17.6016	17.6016		15.8983	17.3985		12	12.4999
					10.6953		13.0937	6.20325		17.3984	15.8984		16.5	19.8983		12.1955
					12.9062		13.6015	7.60156			22.1016		17.7032	16.2969		11.5
					11.3984		13.2033	7.69519			18.6954			12.5		11.203
					14.3985		13.5	9.30475			14.5001			15.4064		11.5
					13.2968		14.1952	7.59375						20.8984		11.3985
					11.8046		13.4064	7.20309						19.2967		11.7031
					10.7971		12.6951	8.00003								11.8984
					9.8045		13.1017	7.10168								11.797
					11.297			8.89832								11.4999
					12			7.10168
					11.1014			8.79669
					13.297			7.70331
					10.0001			8.5
					11.3983			10.4999
					14.6016			9.3985
					11.1015			13.1015
								7.60156
								9.09363
								8.00006
								8.40631
								9.19519
								9.8985
								7.90631
								10.8984
								8.29675
								10.7033
								9.29669
								7.3985
								11
								11.6016

## Sheet: Kir
Ba-sensitive currents
		19702cell2	19702cell3	19702cell4	19702cell6	19702cell8	19702cell9	19703cell1	19703cell2
Ba-sensitive current at RT (RT I-V minus RT Ba I-V)
Vm (not LJP corrected)														ttest
-150	-164	-219.727	-330.811	-416.87	-546.875	-192.261	-515.747	-348.511	-238.037		-164	-351.105	47.331	0.000585718	**
-140	-154	-141.602	-228.271	-304.565	-388.184	-139.771	-399.78	-258.179	-173.34		-154	-254.211	36.5183	0.000746608	**
-130	-144	-105.591	-162.354	-225.22	-280.762	-108.032	-304.565	-199.585	-130.005		-144	-189.514	27.0254	0.00466121	*
-120	-134	-73.8525	-117.188	-162.964	-173.34	-76.9043	-227.051	-156.25	-106.201		-134	-136.719	18.6193	0.00351003	*
-110	-124	-40.2832	-86.6699	-96.4355	-83.6182	-44.5557	-148.926	-104.98	-78.7354		-124	-85.5255	12.1696	0.0156278	*
-100	-114	-19.5312	-59.8145	-46.3867	-9.15527	-21.9727	-80.5664	-59.8145	-48.8281		-114	-43.2587	8.6189	0.417182
-90	-104	-10.376	-47.6074	-18.9209	20.752	-1.83105	-43.335	-36.6211	-32.3486		-104	-21.286	8.24494	0.0432896	*
-80	-94	-6.10352	-35.4004	-9.76562	30.5176	4.88281	-26.2451	-25.0244	-21.3623		-94	-11.0626	7.48009	0.000234857	**
-70	-84	3.66211	-23.8037	-6.71387	28.6865	12.8174	-15.2588	-18.3105	-15.2588		-84	-4.27246	6.36285	0.000250024	**
-60	-74	4.88281	-10.9863	-3.66211	18.9209	15.2588	-4.88281	-13.4277	-19.5312		-74	-1.67847	4.84005	0.000425574	**
-50	-64	22.583	34.1797	25.6348	28.6865	70.8008	1.83105	-1.2207	-9.15527		-64	21.6675	8.96807	0.42529
	T1	22.6	23	23.3	23.3	24	23.6	22.2	22.4
Ba-sensitive current in heat (heat I-V minus heat I-V with BA)…peak current
Vm (not LJP corrected)
-150	-164	-1328.12	-1139.53	-1231.08	-706.177	-796.509	-981.445	-836.182	-680.542			-962.448	87.242
-140	-154	-964.355	-822.144	-881.348	-650.024	-567.017	-653.687	-586.548	-373.535			-687.332	67.9001
-130	-144	-651.855	-598.145	-652.466	-249.634	-424.194	-473.633	-427.246	-248.413			-465.698	57.3584
-120	-134	-457.153	-407.104	-443.726	-241.699	-297.852	-297.241	-305.786	-154.419			-325.623	36.8908
-110	-124	-229.492	-229.492	-244.751	-92.7734	-172.729	-155.029	-189.209	-64.6973			-172.272	23.2526
-100	-114	-63.4766	-86.6699	-84.8389	6.71387	-61.6455	-49.4385	-87.8906	-4.88281			-54.0161	12.9798
-90	-104	18.3105	1.2207	-10.376	6.10352	-0.610352	5.49316	-30.5176	25.0244			1.83105	6.03997
-80	-94	49.4385	40.2832	42.1143	63.4766	19.5312	28.6865	6.10352	36.0107			35.7056	6.28078
-70	-84	34.79	46.3867	62.2559	101.318	29.2969	31.7383	19.5312	33.5693			44.8608	9.2363
-60	-74	32.3486	48.8281	68.3594	58.5938	27.4658	26.8555	27.4658	32.3486			40.2832	5.71863
-50	-64	48.2178	54.9316	86.0596	-17.0898	28.0762	17.0898	21.9727	21.9727			32.6538	10.8204
	T2	32.3	33	32.7	30.8	32.5	30.5	32	32
Room temp
Ba-sens conductance																		Calculating Q10 of the Ba-sensitive conductance at -134 mV
-150	-164	3.18444	4.79436	6.0416	7.92572	2.78639	7.4746	5.05088	3.44981		5.08847								R1	R2		T1	T2		Q10
-140	-154	2.40003	3.86901	5.16213	6.57938	2.36899	6.77594	4.37591	2.93796		4.30867							19702cell2	1.89365	11.7219	6.19008	22.6	32.3	9.7	6.5491
-130	-144	2.15491	3.31334	4.59632	5.72983	2.20474	6.21562	4.07316	2.65316		3.86764							19702cell3	3.00481	10.4386	3.47396	23	33	10	3.47396
-120	-134	1.89365	3.00481	4.17856	4.44461	1.97191	5.82181	4.00641	2.72311		3.50561							19702cell4	4.17856	11.3776	2.72285	23.3	32.7	9.4	2.90262
-110	-124	1.38908	2.98862	3.32536	2.88338	1.5364	5.13537	3.62002	2.71501		2.94916							19702cell6	4.44461	6.19742	1.39437	23.3	30.8	7.5	1.55777
-100	-114	1.02796	3.14813	2.44141	0.481856	1.15646	4.24034	3.14813	2.5699		2.27677							19702cell8	1.97191	7.63722	3.87302	24	32.5	8.5	4.91839
-90	-104	1.15289	5.28971	2.10232	-2.30577	0.203451	4.815	4.06901	3.59429									19702cell9	5.82181	7.62157	1.30914	23.6	30.5	6.9	1.47756
-80	-94	-6.10352	-35.4004	-9.76562	30.5176	4.88281	-26.2451	-25.0244	-21.3623									19703cell1	4.00641	7.84067	1.95703	22.2	32	9.8	1.98403
-70	-84	0.332919	-2.16397	-0.610352	2.60787	1.16522	-1.38716	-1.6646	-1.38716		-0.388406							19703cell2	2.72311	3.95946	1.45402	22.4	32	9.6	1.47688
-60	-74	0.232515	-0.523158	-0.174386	0.900995	0.726609	-0.232515	-0.639416	-0.93006		-0.079927
-50	-64	0.728484	1.10257	0.826928	0.925372	2.2839	0.0590663	-0.0393775	-0.295331		0.698951														3.04254
																									0.657999
Heat
Ba-sens conductance
-150	-164	19.2482	16.5149	17.8417	10.2344	11.5436	14.2238	12.1186	9.86293		13.9485
-140	-154	16.345	13.9346	14.9381	11.0174	9.61045	11.0794	9.94149	6.3311		11.6497
-130	-144	13.3032	12.207	13.3156	5.09457	8.65703	9.66598	8.71931	5.06965		9.50405
-120	-134	11.7219	10.4386	11.3776	6.19742	7.63722	7.62157	7.84067	3.95946		8.3493
-110	-124	7.91352	7.91352	8.43969	3.19908	5.95619	5.34584	6.52445	2.23094		5.9404
-100	-114	3.34087	4.56157	4.4652	-0.353361	3.2445	2.60203	4.62582	0.25699		2.84295
-90	-104	-2.03451	-0.135634	1.15289	-0.678168	0.0678168	-0.610352	3.39084	-2.78049
-80	-94	49.4385	40.2832	42.1143	63.4766	19.5312	28.6865	6.10352	36.0107
-70	-84	3.16273	4.21697	5.65962	9.21076	2.66335	2.8853	1.77557	3.05176		4.07826
-60	-74	1.54041	2.32515	3.25521	2.79018	1.3079	1.27883	1.3079	1.54041		1.91825
-50	-64	1.55541	1.77199	2.77612	-0.551285	0.905683	0.551285	0.708795	0.708795		1.05335
	T1	22.6	23	23.3	23.3	24	23.6	22.2	22.4
	T2	32.3	33	32.7	30.8	32.5	30.5	32	32
Heat-activated current I-V relationship
		19702cell1	19702cell2	19702cell3	19702cell4	19702cell6	19702cell7	19702cell8	19702cell8	19703cell1	19703cell2	19703cell3	19703cell4	19703cell6
Heat-activated I-V (heat I-V minus RT I-V)…mean current
Vm (not LJP corrected)
-150	-164	-1132.04	-1614.98	-1279.91	-1392.82	-692.837	-1014.73	-1006.78	-904.514	-711.67	-820.312	-485.286	-655.777	-938.912			-973.121	88.6222
-140	-154	-888.449	-1281.44	-1073.61	-1156.62	-585.813	-785.19	-829.647	-705.402	-493.774	-653.076	-315.645	-454.218	-710.34			-764.094	78.3799
-130	-144	-687.512	-982.875	-844.727	-935.059	-453.322	-600.871	-658.587	-542.457	-356.445	-538.33	-231.385	-328.032	-571.233			-594.68	63.4525
-120	-134	-495.617	-685.434	-632.935	-711.06	-354.215	-441.064	-491.917	-374.565	-267.334	-426.025	-163.921	-234.133	-442.892			-440.085	46.4774
-110	-124	-330.185	-418.185	-435.181	-499.268	-267.142	-296.55	-333.398	-245.216	-173.95	-303.955	-90.0068	-135.302	-293.41			-293.981	32.4993
-100	-114	-188.493	-198.383	-255.127	-307.617	-175.788	-167.262	-196.566	-132.264	-92.7734	-196.533	-30.3158	-57.9679	-166.256			-166.565	20.8927
-90	-104	-80.8318	-48.7366	-106.201	-142.822	-98.141	-61.9672	-95.2846	-39.108	-35.4004	-125.122	7.24751	-7.18277	-70.2751			-69.525	12.3462
-80	-94	-6.09938	31.6139	-9.15527	-25.6348	-28.3706	9.2381	-38.8445	16.7437	-12.207	-58.5938	23.3901	21.5871	5.79166			-5.42621	7.46925
-70	-84	26.4548	56.6852	30.5176	28.6865	5.67208	48.6174	-15.0561	42.0232	21.3623	-23.8037	33.8312	35.3423	59.086			26.8784	6.96682
-60	-74	39.0532	58.8684	42.7246	43.335	15.2359	62.8043	-11.2043	45.9677	28.0762	-17.7002	34.0113	42.3855	83.0746			35.8948	7.72759
-50	-64	44.8799	79.8575	25.0244	47.6074	19.5452	55.6964	-31.2587	67.6306	-72.0215	-7.32422	18.0888	32.8485	29.9629			23.8875	11.4483
	Erev	-92.1269	-97.9353	-91.6921	-89.2822	-85.6652	-95.2981	-97.03	-96.9974	-90.3631	-89.6979	-105.931	-101.502	-94.7612			-94.4833	1.52712
predicted Ek
	[K]o	2.5 mM
	[K]i	128 mM
Ek (at 23degC) = -100.0 mV

## Sheet: Holding current
heat-evoked current
	19702cell2	19702cell3	19702ccell4	19702cell6	19702cell7	19702cell8	19702cell9	19703cell1	19703cell2	19703cell3	19703cell4	19703cell6				ttest
I @ RT	14.2	7.3	12.5	11.6	21.1	9	-11.6	13.4	-8.9	-9.7	7.95	8.1		6.24583	3.04021
I @ heat	31.7	67	61.8	32.1	83.8	11.6	32	52.5	11.5	18.9	50.03	94.8		45.6442	7.9103	0.000110636
Current difference	17.5	59.7	49.3	20.5	62.7	2.6	43.6	39.1	20.4	28.6	42.08	86.7		39.3983	6.73294
Temperature
RT	22.6	22.9	23.3	23.3	23.8	23.9	23.6	22.3	22.4	22.7	22.7	22.8		23.025	0.156246
Heat	32	32.9	33.4	30.8	33.3	32.7	30.2	31.6	30.9	31.3	31.1	32.2		31.8667	0.303098
Heat on with barium in the bath
	19703cell6 - with Ba	19703cell7 - with Ba	19703cell8 - with Ba	19703cell9 - with Ba
I @ RT	3.6	-23.4	2.8	-3.5		-5.125	6.29515
I @ heat	-11.4	-39.4	-24.4	-37.8		-28.25	6.54644	0.0155224
Current difference	-15	-16	-27.2	-34.3		-23.125	4.63921
Temperature
RT	22.8	22.8	23	23		22.9	0.057735
Heat	31.5	32.5	32.6	32.5		32.275	0.259406
Heat on with Ba (500um)+ CnQX (20-40 uM)
	19923cell1	19923cell2	19923cell3	19923cell4
I @ RT	-21.8	-6.9	-32.9	-7.5		-17.275	6.24371
I @ heat	-29.9	-28	-75.9	-18.2		-38	12.8908	0.0796337
Diff	-8.1	-21.1	-43	-10.7		-20.725	7.93834	0.804825
Temperature
RT	23.2	23.6	23.4	23.4		23.4	0.0816497
Heat	31.8	32.6	33	32.9		32.575	0.271953
Q10 for the inward current
			-21.8	-29.9	1.37156	23.2	31.8	8.6	1.44395
			-6.9	-28	4.05797	23.6	32.6	9	4.74132
			-32.9	-75.9	2.30699	23.4	33	9.6	2.38876
			-7.5	-18.2	2.42667	23.4	32.9	9.5	2.54258
									2.77915

## Sheet: Sodium currents
protocol+ Cs internal, 150 ms V-steps followed by step t -10 mV to reveal remaining current
65% Rs comp
Activation	Ina																		g/g at -10 mV
												Conductance								g/g at -10 mV
Cell	19923cell5	19123cell6	19123cell7	19123cell8	19123cell9								Cell	19923cell5	19123cell6	19123cell7	19123cell8	19123cell9			Cell	19923cell5	19123cell6	19123cell7	19123cell8	19123cell9
temp	23.2	23.5	23.5	23.5	23.5								temp	23.2	23.5	23.5	23.5	23.5			temp	23.2	23.5	23.5	23.5	23.5
V (mV) (LJP corrected)	19123020	19123025	19123030	19123036	19123039								V (mV) (LJP corrected)	19123020	19123025	19123030	19123036	19123039			V (mV) (LJP corrected)	19123020	19123025	19123030	19123036	19123039
-70	-5.12695	-3.54004	-21.1182	-12.6343	-26.1341			-13.7107	4.40167				-70	0.0394381	0.0272311	0.162447	0.0971867	0.201032			-70	0.000292544	0.000256417	0.000925219	0.000728492	0.0014084		0.000722214	0.000213739	0.0494639
-60	-85.6323	-48.2788	-66.2231	-33.5083	-3712.27			-789.182	730.824				-60	0.713603	0.402323	0.55186	0.279236	30.9356			-60	0.00529336	0.00378841	0.00314312	0.0020931	0.21673		0.0462096	0.0426333	0.177647
-50	-5520.39	-9508.12	-10593.6	-8224.18	-4632.62			-7695.77	1141.85				-50	50.1853	86.4374	96.3051	74.7653	42.1148			-50	0.372264	0.813923	0.548506	0.560426	0.29505		0.518034	0.0897905	0.0660018
-40	-8873.29	-10257.9	-17853.7	-10917.2	-15004			-12581.2	1667.1				-40	88.7329	102.579	178.537	109.172	150.04			-40	0.658202	0.96592	1.01686	0.81833	1.05116		0.902093	0.0727887	0.498238
-30	-11287	-9464.6	-16660.2	-10408.1	-13770			-12318	1300.29				-30	125.412	105.162	185.113	115.646	153			-30	0.930278	0.990242	1.05431	0.86686	1.0719		0.982717	0.0382804	0.790979
-20	-10727.4	-8420.59	-14791.9	-9856.63	-9644.39			-10688.2	1090.06				-20	134.093	105.257	184.898	123.208	120.555			-20	0.994672	0.991138	1.05309	0.923542	0.844589		0.961406	0.0356905	0.0614079
-10	-9436.77	-7433.9	-12290.4	-9338.56	-9991.65			-9698.26	778.793				-10	134.811	106.199	175.577	133.408	142.738			-10	1	1	1	1	1		1	0
0	-8190.8	-6510.93	-9600.59	-8883.12	-8905.36			-8418.16	526.352				0	136.513	108.515	160.01	148.052	148.423
10	-7039.06	-5750.18	-6973.39	-8228.82	-7033.19			-7004.93	392.126				10	140.781	115.004	139.468	164.576	140.664			V50	-46	-52.3	-50.28	-51.46	-49.6		-49.928	1.08706
20	-5230.71	-5131.96	-4818.91	-7312.62	-5312.58			-5561.36	445.744				20	130.768	128.299	120.473	182.816	132.815
Cell	19123cell5												Cell	19123cell5							Cell	19123cell5
temp	33.4	32.8	32.5	31.6	31.5								temp	33.4	32.8	32.5	31.6	31.5			temp	33.4	32.8	32.5	31.6	31.5
V (mV) (LJP corrected)	19123022	19123027	19123033	19123037	19123040					ttest			V (mV) (LJP corrected)	19123022	19123027	19123033	19123037	19123041			V (mV) (LJP corrected)	19123022	19123027	19123033	19123037	19123041
-70	-14.2822	-42.9077	-23.4985	-58.1055	-28.5645			-33.4717	7.70598	0.102918			-70	0.109863	0.330059	0.180758	0.446965	0.219727			-70	0.000844674	0.00269541	0.0016687	0.00288263	0.00168683		0.00195565	0.000373859
-60	-8055.79	-243.958	-12695.4	-7498.47	-28.7476			-5704.48	2445.93	0.168593			-60	67.1316	2.03298	105.795	62.4873	0.239563			-60	0.516135	0.0166022	0.976669	0.403002	0.00183911		0.382849	0.180291
-50	-15138	-13028.3	-13096.2	-12988.6	-4368.35			-11723.9	1883.41	0.0682653			-50	137.618	118.439	119.056	118.079	39.7122			-50	1.05807	0.967224	1.09909	0.761529	0.304868		0.838156	0.145495
-40	-14877.6	-11001.6	-11774.7	-13212.5	-12086.1			-12590.5	673.127	0.996677			-40	148.776	110.016	117.747	132.125	120.861			-40	1.14385	0.898444	1.087	0.852117	0.927839		0.981849	0.0565704
-30	-13179.2	-10149.8	-10798.6	-12739.5	-10883.4			-11550.1	593.237	0.650153			-30	146.436	112.776	119.984	141.55	120.927			-30	1.12586	0.92098	1.10766	0.912905	0.928348		0.999149	0.0481612
-20	-11032.3	-9668.4	-9350.34	-12239.5	-10059.9			-10470.1	524.963	0.880188			-20	137.904	120.855	116.879	152.994	125.749			-20	1.06027	0.986956	1.07899	0.986709	0.965368		1.01566	0.0225743
-10	-9104.61	-8571.66	-7582.58	-10853.8	-9118.22			-9046.18	531.2	0.587431			-10	130.066	122.452	108.323	155.055	130.26			-10	1	1	1	1	1		1	0
0	-6617.72	-7512.57	-5714.72	-9704.83	-7981.02			-7506.17	672.989	0.364869			0	110.295	125.21	95.2454	161.747	133.017
10	-4472.57	-6567.75	-4241.15	-8648.13	-6880.25			-6161.97	818.694	0.326117			10	89.4515	131.355	84.823	172.963	137.605			V50	-59.86	-58.66	-60.74	-68.8	-48.07		-59.226	3.31008	0.0463458
20	-3236.9	-5834.05	-3715.45	-7439.58	-5970.95			-5239.38	776.594	0.576289			20	80.9224	145.851	92.8862	185.989	149.274
																					Shift (mV)	-13.86	-6.36	-10.46	-17.34	1.53		-9.298	3.26124
																						0	0	0	0	0
Ina inactivation
protocol+ Cs internal, 150 ms V-steps followed by step to -10 mV to reveal remaining current
65% Rs comp
bath = 500um Ba + 20 uM CNQX + 100 uM Cd
Vhold at -90 (ljp corrected)
											I/Imax	Vm	19925cell1	19925cell2	19925cell3	19925cell5	19925cell6	19925cell7
	Room temp	Vm	19925cell1	19925cell2	19925cell3	19925cell5	19925cell6	19925cell7				-80	1	1	1	1	1	1		1	0
		-80	-10110.2	-9065.45	-5928.96	-8780.92	-8857.01	-7022.71				-70	0.974319	0.852778	0.843302	0.958758	1.018	0.855032		0.917031	0.0308899
		-70	-9850.59	-7730.81	-4999.9	-8418.78	-9016.42	-6004.64				-60	0.810246	0.604239	0.658054	0.821814	0.792461	0.82244		0.751542	0.0389544
		-60	-8191.77	-5477.7	-3901.57	-7216.29	-7018.84	-5775.76				-50	0.359731	0.286994	0.28706	0.516763	0.406429	0.377962		0.37249	0.0350083
		-50	-3636.96	-2601.73	-1701.97	-4537.66	-3599.75	-2654.32				-40	0.0413412	0.0371422	0.0553325	0.104588	0.0692907	0.063083		0.0617962	0.00992796
		-40	-417.969	-336.711	-328.064	-918.376	-613.708	-443.014				-30	0.00202842	0.00143631	0.00931645	0.00563021	0.00470896	0.000898082		0.00400307	0.0013103
		-30	-20.5078	-13.0208	-55.2368	-49.4385	-41.7074	-6.30697				-20	0.000664067	0.00261454	0.00243635	-0.00250232	-0.00408876	0.00110087		3.74589e-05	0.00111648
		-20	-6.71387	-23.702	-14.445	21.9727	36.2142	-7.73112				-10	-0.000603697	0.00151486	0.00260792	0.0031279	0.00102219	0.00118779		0.00147616	0.000536211
		-10	6.10352	-13.7329	-15.4622	-27.4658	-9.05355	-8.34147
												V50	52.92	57.02	56.23	50.34	52.56	52.79		53.6433	1.02355
													-52.92	-57.02	-56.23	-50.34	-52.56	-52.79		-53.6433	1.02355
												Temp (RT)	23	23.3	23.3	23.2	23.5	23.6
												Vm
	Warmed											-80	0.99715	1	1	1	1	1		0.999525	0.000474945	0.363217
		-80	-10358.1	-7486.06	-8573.51	-7529.91	-7088.42	-6987.2				-70	1	0.960036	0.987993	0.951636	0.97236	0.906139		0.963027	0.0134812	0.173022
		-70	-10387.7	-7186.89	-8470.56	-7165.73	-6892.5	-6331.38				-60	0.840945	0.863516	0.969258	0.937086	0.893732	0.836898		0.890239	0.0219394	0.0377693
		-60	-8735.5	-6464.33	-8309.94	-7056.17	-6335.14	-5847.57				-50	0.621737	0.653952	0.626428	0.812286	0.562168	0.482216		0.626465	0.044814	0.00185862
		-50	-6458.44	-4895.53	-5370.69	-6116.43	-3984.88	-3369.34				-40	0.165445	0.233439	0.274605	0.373767	0.116386	0.0848487		0.208082	0.0439441	0.0150881
		-40	-1718.6	-1747.54	-2354.33	-2814.43	-824.992	-592.855				-30	0.0329333	0.0190784	0.0257828	0.0439059	-0.00496541	0.00636219		0.0205162	0.00725882	0.066114
		-30	-342.102	-142.822	-221.049	-330.607	35.1969	-44.4539				-20	-0.00223277	-0.00872389	-0.00478162	-0.0039853	-0.0108349	-0.00473161		-0.00588169	0.00131728	0.00877263
		-20	23.1934	65.3076	40.9953	30.009	76.8026	33.0607				-10	0.00133672	0.00366892	0.00179163	0.0018508	-0.0015499	0.00343588		0.00175568	0.000765861	0.756826
		-10	-13.8855	-27.4658	-15.3605	-13.9364	10.9863	-24.0072
												V50	48.07	46.92	46.29	42.81	49.07	50.93		47.3483	1.12862	0.00644657
													-48.07	-46.92	-46.29	-42.81	-49.07	-50.93		-47.3483	1.12862	0.00644657
												shift	4.85	10.1	9.94	7.53	3.49	1.86		6.295	1.40136
												Temp (warmed)	32.8	32	32.8	32.3	32	31.6

## Sheet: LVA Ca current
LVA T-type current activation
	Current										Conductance								g/gmax
Room temp
	Vm (LJP corrected)	19729cell2	19729cell3	19729cell4	19729cell6	19729cell7	19729cell8	19729cell9		Vm (LJP corrected)	19729cell2	19729cell3	19729cell4	19729cell6	19729cell7	19729cell8	19729cell9		Vm (LJP corrected)	19729cell2	19729cell3	19729cell4	19729cell6	19729cell7	19729cell8	19729cell9		Mean	SEM
	-95	-12.6381	-21.4301	-29.1504	-13.5528	-34.7955	-74.1732	-17.1385		-95	0.194433	0.329694	0.448467	0.208504	0.535315	1.14113	0.26367		-95	0.0325753	0.0133236	0.010797	0.00988797	0.0277757	0.0484801	0.0125437		0.0221976	0.00552705
	-90	-14.8343	-18.595	-51.9196	-23.6385	-34.7166	-40.0124	-30.3169		-90	0.247238	0.309916	0.865326	0.393975	0.578609	0.666873	0.505281		-90	0.0414224	0.0125243	0.0208331	0.0186837	0.0300221	0.0283317	0.024038		0.0251222	0.00351778
	-85	-12.0342	-20.0197	-67.7933	-16.812	-24.1813	-29.9054	-23.7515		-85	0.218804	0.363995	1.23261	0.305673	0.439661	0.543735	0.431846		-85	0.0366585	0.0147098	0.0296755	0.0144961	0.0228125	0.0231002	0.0205444		0.0231424	0.00300038
	-80	-61.1227	-43.9912	-60.4387	-22.8106	-27.9307	-60.958	-20.8774		-80	1.22245	0.879824	1.20877	0.456213	0.558614	1.21916	0.417548		-80	0.20481	0.0355554	0.0291017	0.0216352	0.0289846	0.0517953	0.0198642		0.0559638	0.0251284
	-75	-95.3002	-80.2832	-121.902	-28.9484	-40.6134	-93.752	-50.4422		-75	2.11778	1.78407	2.70893	0.643298	0.90252	2.08338	1.12094		-75	0.354814	0.0720978	0.0652186	0.0305074	0.0468287	0.0885111	0.053327		0.101615	0.0427804
	-70	-184.211	-255.694	-390.08	-53.203	-136.302	-223.924	-184.605		-70	4.60528	6.39234	9.752	1.33007	3.40755	5.59809	4.61512		-70	0.77157	0.258327	0.234783	0.0630766	0.176807	0.237832	0.219558		0.280279	0.0855362
	-65	-208.905	-517.478	-765.918	-165.03	-352.568	-597.72	-648.148		-65	5.96871	14.7851	21.8834	4.71515	10.0734	17.0777	18.5185		-65	1	0.597494	0.526851	0.223608	0.522673	0.725536	0.880991		0.639593	0.0971926
	-60	-178.425	-590.935	-876.349	-316.218	-471.647	-681.261	-630.603		-60	5.94749	19.6978	29.2116	10.5406	15.7216	22.7087	21.0201		-60	0.996445	0.796027	0.703281	0.499872	0.815739	0.964767	1		0.825162	0.0691792
	-55	-130.21	-553.613	-877.265	-350.828	-450.094	-588.451	-512.577		-55	5.20842	22.1445	35.0906	14.0331	18.0038	23.538	20.5031		-55	0.872621	0.894902	0.84482	0.665497	0.934154	1	0.975404		0.883914	0.0419333
	-50	-113.898	-460.705	-782.586	-345.074	-385.456	-443.828	-404.586		-50	5.6949	23.0352	39.1293	17.2537	19.2728	22.1914	20.2293		-50	0.954126	0.930899	0.942053	0.81823	1	0.942788	0.962377		0.935782	0.0213243
	-45		-371.177	-623.043	-316.299		-329.635	-280.544		-45		24.7452	41.5362	21.0866		21.9757	18.7029		-45		1	1	1		0.933624	0.889764		0.964678	0.022715
																			V50	-73.59	-67.37	-66.86	-63.97	-65.04	-67.12	-67.8		-67.3929	1.15657
Warmed																															g/gmax rel to room temp
	Vm (LJP corrected)									Vm (LJP corrected)									Vm (LJP corrected)												Vm (LJP corrected)									Mean	SEM	ttest						Q10 calculation of activation at -55 mV (gwarm/gRT)
	-95	-11.5013	-35.5949	-77.6382	-20.3083	-70.1319	-28.9315	-70.7058		-95	0.176944	0.547613	1.19443	0.312435	1.07895	0.445099	1.08778		-95	0.00867944	0.0161094	0.0166217	0.00752624	0.0266626	0.0105866	0.0245541		0.01582	0.00285247		-95	0.029751	0.0237728	0.0305253	0.0181083	0.0559832	0.0189098	0.0517496		0.0326857	0.00577598	0.261725						R2/R1	T1
	-90	-13.8975	-12.5189	-18.8315	-49.4013	-47.03	-54.2255	-64.864		-90	0.231625	0.208649	0.313858	0.823355	0.783833	0.903759	1.08107		-90	0.0113616	0.00613794	0.00436765	0.0198338	0.0193697	0.0214957	0.0244026		0.0152813	0.00299734		-90	0.0389449	0.00905782	0.00802105	0.0477204	0.0406705	0.0383957	0.0514302		0.0334629	0.00668212	0.212736					19729cell2	3.79	24.2
	-85	-27.6101	-38.6525	-95.75	-7.56998	-48.7787	-38.5594	-36.8129		-85	0.502002	0.702773	1.74091	0.137636	0.886885	0.701081	0.669325		-85	0.0246242	0.0206739	0.0242265	0.00331551	0.0219163	0.016675	0.0151085		0.0180771	0.00280665		-85	0.0844056	0.0305086	0.0444912	0.00797718	0.0460175	0.029785	0.0318421		0.0392896	0.00887901	0.0431796					cell3	1.313	23.9
	-80	-75.9525	-293.74	-56.6214	-37.4021	-148.87	-50.3654	-114.99		-80	1.51905	5.87479	1.13243	0.748043	2.9774	1.00731	2.29979		-80	0.0745125	0.172822	0.0157589	0.0180196	0.0735761	0.0239586	0.0519125		0.0615086	0.020812		-80	0.25541	0.255035	0.0289407	0.0433555	0.154487	0.0427949	0.109409		0.127062	0.0370488	0.0599868						1.754	24
	-75	-267.994	-1019.46	-232.709	-60.9209	-1117.31	-126.544	-332.11		-75	5.95542	22.6548	5.1713	1.3538	24.8291	2.8121	7.38023		-75	0.292125	0.666447	0.0719639	0.0326116	0.613564	0.0668851	0.166591		0.272884	0.100375		-75	1.00133	0.983483	0.132159	0.0784642	1.2883	0.11947	0.351103		0.564901	0.192539	0.0433553						2.19	23.8
	-70	-681.134	-1052.6	-1102.72	-314.927	-1306.44	-908.012	-1290.12		-70	17.0283	26.3149	27.5681	7.87317	32.661	22.7003	32.2531		-70	0.835274	0.774119	0.383637	0.189657	0.807104	0.539921	0.728038		0.60825	0.0930034		-70	2.86311	1.14238	0.704538	0.456317	1.69467	0.964409	1.53439		1.33712	0.302695	0.003924						2.2	23.8
	-65	-713.529	-972.519	-1620.44	-767.956	-1322.42	-1126.87	-1529.18		-65	20.3865	27.7863	46.2983	21.9416	37.7833	32.1962	43.6908		-65	1	0.817403	0.644287	0.528551	0.933683	0.76578	0.986218		0.810846	0.067459		-65	3.42775	1.20625	1.18321	1.2717	1.96045	1.36784	2.07853		1.7851	0.306678	0.00341593						1.11	24
	-60	-606.958	-869.529	-1614.41	-828.173	-1214.01	-1045.06	-1329.04		-60	20.2319	28.9843	53.8135	27.6058	40.4669	34.8354	44.3014		-60	0.992418	0.852646	0.748869	0.664995	1	0.828552	1		0.86964	0.0505927		-60	3.40176	1.25826	1.37527	1.59999	2.09969	1.47996	2.10757		1.90322	0.279957	0.00521315						2.45	24.1
	-55	-493.791	-727.372	-1538.46	-769.121	-991.561	-829.261	-1086.57		-55	19.7516	29.0949	61.5383	30.7649	39.6624	33.1704	43.463		-55	0.968857	0.855899	0.856368	0.741094	0.980119	0.788951	0.981075		0.881766	0.036787		-55	3.321	1.26306	1.57269	1.78309	2.05795	1.40923	2.06769		1.92496	0.259822	0.00770584
	-50	-395.646	-605.6	-1331.01	-696.848	-697.365	-662.159	-794.4		-50	19.7823	30.28	66.5506	34.8424	34.8682	33.1079	39.72		-50	0.970361	0.890763	0.926118	0.839318	0.861648	0.787464	0.896586		0.881751	0.0224754		-50	3.32616	1.31451	1.70079	2.01942	1.8092	1.40657	1.88962		1.92375	0.252537	0.00794408
	-45		-509.9	-1077.9	-622.691		-630.656	-477		-45		33.9933	71.8597	41.5128		42.0437	31.8		-45		1	1	1		1	0.717811		0.943562	0.0564378		-45		1.47571	1.83647	2.40602		1.7862	1.51284		1.80345	0.140959	0.0060739
																			V50	-73.24	-77.7	-69.62	-69.06	-75.98	-71.2	-71.42		-72.6029	1.22093	0.0148553
																			diff	0.35	-10.33	-2.76	-5.09	-10.94	-4.08	-3.62		-5.21	1.54136
LVA T-type current inactivation
	Current									I/Imax
	Vtest	19729cell2	19729cell3	19729cell4	19729cell6	19729cell7	19729cell8	19729cell9		Vtest	19729cell2	19729cell3	19729cell4	19729cell6	19729cell7	19729cell8	19729cell9		Mean	SEM
	-110	-265.545	-674.298	-1286.6	-446.589	-480.441	-600.169	-602.664		-110	1	1	1	1	1	1	1		1	0
	-105	-233.618	-647.565	-1158.26	-439.567	-448.138	-592.839	-588.121		-105	0.879768	0.960354	0.900248	0.984276	0.932762	0.987786	0.975868		0.945866	0.0161571
	-100	-196.308	-629.498	-1100.4	-406.901	-446.973	-597.604	-578.298		-100	0.739265	0.93356	0.855273	0.91113	0.930339	0.995726	0.959569		0.903552	0.0318593
	-95	-163.902	-615.253	-1045.72	-397.676	-452.364	-582.946	-563.414		-95	0.617228	0.912434	0.812778	0.890474	0.94156	0.971303	0.934872		0.868664	0.0460246
	-90	-213.735	-602.702	-1036.01	-373.305	-445.873	-601.41	-572.057		-90	0.804891	0.893822	0.805228	0.835903	0.928048	1.00207	0.949213		0.888453	0.0288128
	-85	-175.989	-581.422	-927.603	-359.092	-440.594	-584.435	-561.062		-85	0.662747	0.862263	0.720971	0.804076	0.917061	0.973784	0.93097		0.838839	0.0435002
	-80	-96.2415	-512.388	-859.419	-338.973	-419.67	-580.551	-531.859		-80	0.36243	0.759884	0.667976	0.759025	0.873509	0.967313	0.882513		0.753236	0.0751321
	-75	-75.9849	-391.504	-629.935	-287.037	-347.893	-480.547	-486.04		-75	0.286147	0.58061	0.489612	0.642731	0.724111	0.800687	0.806485		0.618626	0.0705045
	-70	-36.481	-182.725	-243.958	-182.007	-190.65	-208.491	-297.397		-70	0.137382	0.270986	0.189615	0.407549	0.396822	0.347387	0.49347		0.320459	0.0480969
	-65	-18.1237	-49.153	-91.063	-56.086	-60.0067	-114.234	-70.791		-65	0.0682509	0.0728951	0.0707779	0.125587	0.124899	0.190336	0.117463		0.11003	0.0166423
	-60	-24.8149	-10.1814	-60.434	-25.7186	-27.1011	-94.756	-22.1346		-60	0.0934489	0.0150993	0.0469718	0.0575889	0.0564087	0.157882	0.0367279		0.066304	0.0177064
	-55	-23.2473	-9.7054	-77.1656	-13.2483	-27.5518	-58.2918	-25.3504		-55	0.0875458	0.0143933	0.0599763	0.0296655	0.0573468	0.0971256	0.0420639		0.0554453	0.0112554
										V50	-81.38	-73.73	-75.48	-71.89	-71.41	-72.29	-70.29		-73.7814	1.41625
	Vtest									Vtest
	-110	-682.778	-685.579	-1492.15	-743.275	-661.098	-1059.24	-1139.77		-110	1	0.975632	1	0.950829	0.880519	0.977294	0.864505		0.949826	0.0210098
	-105	-659.294	-702.703	-1434.15	-760.025	-655.664	-1020.43	-1237.7		-105	0.965605	1	0.961132	0.972256	0.873282	0.941485	0.938786		0.950364	0.0149966
	-100	-613.708	-690.413	-1375.29	-772.176	-706.248	-997.483	-1318.41		-100	0.89884	0.982511	0.921685	0.9878	0.940655	0.920313	1		0.950258	0.0149388
	-95	-569.578	-684.954	-1381.03	-781.713	-750.805	-1062.49	-1281.18		-95	0.834207	0.974742	0.925532	1	1	0.980291	0.971759		0.955219	0.0222642
	-90	-528.599	-628.986	-1291.38	-756.015	-715.361	-1083.85	-1212.23		-90	0.774189	0.895095	0.865448	0.967126	0.952792	1	0.919465		0.910588	0.0284242
	-85	-458.922	-536.873	-1310.81	-721.852	-586.536	-989.599	-1095.63		-85	0.67214	0.764011	0.878472	0.923424	0.781209	0.913039	0.831022		0.823331	0.034267
	-80	-303.037	-293.727	-1124.16	-632.59	-311.106	-836.427	-845.31		-80	0.443829	0.417997	0.753383	0.809236	0.414364	0.771717	0.64116		0.607384	0.0672736
	-75	-173.256	-64.6779	-716.478	-423.784	-133.687	-550.81	-367.369		-75	0.253751	0.0920416	0.480164	0.542123	0.178058	0.508197	0.278646		0.333283	0.0667949
	-70	-51.7899	-42.6056	-152.609	-180.36	-91.2491	-57.5925	-137.335		-70	0.0758518	0.060631	0.102275	0.230724	0.121535	0.0531368	0.104167		0.106903	0.0226625
	-65	-22.6038	-30.6419	-68.5167	-40.6091	-96.1587	-78.8793	-105.297		-65	0.0331056	0.0436057	0.045918	0.0519488	0.128074	0.0727769	0.0798667		0.0650423	0.0122175
	-60	-40.036	-24.2106	-94.4646	-19.1125	-68.1947	-45.8314	-85.271		-60	0.0586369	0.0344535	0.0633077	0.0244495	0.0908289	0.0422857	0.0646772		0.0540913	0.00841055
	-55	-44.9536	-16.7762	-40.8326	-14.3304	-40.3955	-69.6046	-92.2769		-55	0.0658393	0.0238738	0.0273649	0.018332	0.0538029	0.0642196	0.0699911		0.0462034	0.00840079
										V50	-81.59	-80.98	-75.42	-74.23	-80.79	-75.54	-78.23		-78.1114	1.15922	0.0245086
										difference	-0.21	-7.25	0.06	-2.34	-9.38	-3.25	-7.94		-4.33	1.45106
[truncated: 3 more columns]

## Sheet: Synaptic spiking
19723 cell 5		Time of peak	19723046 - 23.8	19723056 - 32.9	19723075-24degc		19723cell6		time of spike	19723046 - 23.8	19723056 - 32.9	19723075-24degc		19723cell4		19723034-23.8	19723041-34.0		19723cell7		19723081-23.9	19723096-32	19723116-24.2		19723cell8		19723122-24	19723132-33.7	19723171-24.1		19723cell9		19723122-24	19723132-33.7	19723171-24.1
File	# of spikes		81.2	78.8	80.8		File	# of spikes		81.1	82.4	80.6				83.7	n/a				80.3	87.5	79.8				80.1	78.3	79.6				81.4	82.9	80.1
19723046	10		89.4	81.9	88.7		19723046	9		89.4	85.5	99.3		19723034	2	205.3			19723081	6	114.2	91	98.9		19723122	6	202		201.9		19723122	2	204.5	86.9	117.8
19723056	3		100.3	85.6	99.1		19723056	4		98.9	89.5	110.6		19723041	0				19723096	3	202.6	96.1	201.9		19723132	1	302.1		300.2		19723132	2			202.2
19723075	14		114.6		202.8		19723075	10		113		203.1							19723116	11	474.3		300.3		19723171	10	472.6		473.3		19723171	5			303
			203.1		214.2					203.3		301.8									688		475.4				685.9		686.3
			303.5		300.9					304.2		475.8									879.8		686.6				878.3		755.9
			475.5		343.3					476.4		689											754.5						879.3
			689.4		475					689.9		757.2											879.1						951.3
			881		688.9					881.9		881.6											950.8						1020
			1101.1		756.3																		1021						1097
					880.1																		1097.5
					952.5
					1021.4
					1099.8
avg time of spikes			403.91	82.1	514.557					326.456	85.8	399.889				144.5	#DIV/0!				406.533	91.5333	595.073				436.833	78.3	644.48				142.95	84.9	175.775
Number of spikes					avg time of spikes						EPSP amplitude
	RT	Warmed	recovery			RT	Warmed	recovery				RT	Warmed
19723cell5	10	3	14		19723cell5	403.91	82.1	514.557			19723cell5	13.1	4.3
19723cell6	9	4	10		19723cell6	326.456	85.8	399.889			19723cell6	9.5	4
19723cell4	2	0			19723cell7	406.533	91.5333	595.073			19723cell4	3.4	2.4
19723cell7	6	3	11		19723cell8	436.833	78.3	644.48			19723cell7	16.8	9.5
19723cell8	6	1	10		19723cell9	142.95	84.9	175.775			19723cell8	8.5	9.2
19723cell9	2	2	5								19723cell9	8.9	8.2
					avg	343.336	84.5267	465.955
avg	5.83333	2.16667	10		sem	53.3125	2.18534	83.5087			avg	10.0333	6.26667
sem	1.37639	0.600925	1.32288		ttest		0.00853397				sem	1.85394	1.24838
ttest		0.0157445									ttest		0.0665052
